# Supplementary material for: Hotspot propensity across mutational processes
Source: Mol Syst Biol. 2023 Dec 20;20(1):6–27. doi: 10.1038/s44320-023-00001-w (PMC10883281; doi:10.1038/s44320-023-00001-w)
Supplement: Supplementary file 3 — Dataset EV1 [file 44320_2023_1_MOESM3_ESM.zip › MSB-2023-12045_Dataset_EV1/EV1_table.txt]

COHORT	COHORT_MANUSCRIPT_LONG_NAME	SOURCE	PLATFORM	REFERENCE_DOI	TYPE	TREATED	AGE	SAMPLES	MUTATIONS_TOTAL	MUTATIONS_SNV	MUTATIONS_MNV	MUTATIONS_INS	MUTATIONS_DEL	LEVEL_A_LONG	LEVEL_A	LEVEL_B_LONG	LEVEL_B	LEVEL_0	LEVEL_1	LEVEL_2	LEVEL_3	LEVEL_4	LEVEL_5
D_ACC	Adrenocortical carcinomas (St. Jude Children's Research Hospital Cloud)	STJUDE	WGS	10.1038/ncomms7302	Primary	Untreated	Pediatric	20	16649	16614	0	26	9	Adrenocortical Carcinoma (ACC)	ACC	None	None	PANCANCER	Adrenal Gland (ADRENAL_GLAND)	Adrenocortical Carcinoma (ACC)
D_ALL	Acute lymphoblastic leukemias (St. Jude Children's Research Hospital Cloud)	STJUDE	WGS	10.1038/ncomms7604	Primary	Untreated	Pediatric	278	154660	154095	198	145	222	Acute lymphoblastic leukemia (ALL)	ALL	Lymphoid Neoplasm (LNM)	LNM	PANCANCER	Lymphoid (LYMPH)	Lymphoid Neoplasm (LNM)	Acute lymphoblastic leukemia (ALL)
PCAWG_WGS_MYELOID_AML	Acute myeloid leukemias (PCAWG)	PCAWG	WGS	10.1101/162784	Primary	Untreated	Adult	13	18413	17480	91	515	327	Acute Myeloid Leukemia (AML)	AML	Myeloid Neoplasm (MNM)	MNM	PANCANCER	Myeloid (MYELOID)	Myeloid Neoplasm (MNM)	Acute Myeloid Leukemia (AML)
D_AML	Acute myeloid leukemias (St. Jude Children's Research Hospital Cloud)	STJUDE	WGS	10.1038/ng.3709	Primary	Untreated	Pediatric	21	15291	15259	0	18	14	Acute Myeloid Leukemia (AML)	AML	Myeloid Neoplasm (MNM)	MNM	PANCANCER	Myeloid (MYELOID)	Myeloid Neoplasm (MNM)	Acute Myeloid Leukemia (AML)
HARTWIG_ANUS	Anal cancers (Hartwig Medical Foundation)	HARTWIG	WGS	10.1038/s41586-019-1689-y	Metastasis	Treated	Adult	14	208041	184886	3330	10831	8994	Anal Cancer (AN)	AN	Bowel (BOWEL)	BOWEL	PANCANCER	Bowel (BOWEL)	Anal Cancer (AN)
HARTWIG_SMALL_INTESTINE	Small bowel cancers (Hartwig Medical Foundation)	HARTWIG	WGS	10.1038/s41586-019-1689-y	Metastasis	Treated	Adult	10	215692	192200	1914	12155	9423	Small Bowel Cancer (SBC)	SBC	Bowel (BOWEL)	BOWEL	PANCANCER	Bowel (BOWEL)	Small Bowel Cancer (SBC)
HARTWIG_NET_SMALL_INTESTINAL	Small bowel neuroendocrine tumors (Hartwig Medical Foundation)	HARTWIG	WGS	10.1038/s41586-019-1689-y	Metastasis	Treated	Adult	42	114630	105234	675	4988	3733	Small Bowel Neuroendocrine Tumor (SBNET)	SBNET	Bowel (BOWEL)	BOWEL	PANCANCER	Bowel (BOWEL)	Gastrointestinal Neuroendocrine Tumors (GINET)	Small Bowel Neuroendocrine Tumor (SBNET)
HARTWIG_URINARY_TRACT	Urinary tract cancers (Hartwig Medical Foundation)	HARTWIG	WGS	10.1038/s41586-019-1689-y	Metastasis	Treated	Adult	139	2993787	2788867	23961	122292	58667	Bladder/Urinary Tract (BLADDER_URI)	BLADDER_URI	None	None	PANCANCER	Bladder/Urinary Tract (BLADDER_URI)
PCAWG_WGS_BLADDER_TCC	Bladder urothelial carcinomas (PCAWG)	PCAWG	WGS	10.1101/162784	Primary	Untreated	Adult	23	483759	466363	2078	10190	5128	Bladder/Urinary Tract (BLADDER_URI)	BLADDER_URI	None	None	PANCANCER	Bladder/Urinary Tract (BLADDER_URI)	Bladder Urothelial Carcinoma (BLCA)
PCAWG_WGS_BREAST_ADENOCA	Breast adenocarcinomas (PCAWG)	PCAWG	WGS	10.1101/162784	Primary	Untreated	Adult	185	1067546	987549	5967	55783	18247	Invasive Breast Carcinoma (BRCA)	BRCA	None	None	PANCANCER	Breast (BREAST)	Invasive Breast Carcinoma (BRCA)	Breast Invasive Carcinoma, NOS (BRCNOS)
PCAWG_WGS_BREAST_LOBULARCA	Breast lobular carcinomas (PCAWG)	PCAWG	WGS	10.1101/162784	Primary	Untreated	Adult	10	25868	24179	83	940	666	Invasive Breast Carcinoma (BRCA)	BRCA	None	None	PANCANCER	Breast (BREAST)	Invasive Breast Carcinoma (BRCA)	Breast Invasive Lobular Carcinoma (ILC)
HARTWIG_BREAST	Breast cancers (Hartwig Medical Foundation)	HARTWIG	WGS	10.1038/s41586-019-1689-y	Metastasis	Treated	Adult	589	4837071	4375809	30239	279521	151502	Invasive Breast Carcinoma (BRCA)	BRCA	None	None	PANCANCER	Breast (BREAST)	Invasive Breast Carcinoma (BRCA)
HARTWIG_UTERUS_CERVICAL	Cervical cancers (Hartwig Medical Foundation)	HARTWIG	WGS	10.1038/s41586-019-1689-y	Metastasis	Treated	Adult	26	315112	289619	3582	12599	9312	Cervix (CERVIX)	CERVIX	None	None	PANCANCER	Cervix (CERVIX)
PCAWG_WGS_CERVIX_SCC	Cervical squamous cell carcinomas (PCAWG)	PCAWG	WGS	10.1101/162784	Primary	Untreated	Adult	18	110748	104489	309	3257	2693	Cervix (CERVIX)	CERVIX	None	None	PANCANCER	Cervix (CERVIX)	Cervical Squamous Cell Carcinoma (CESC)
HARTWIG_BILIARY	Biliary tract cancers (Hartwig Medical Foundation)	HARTWIG	WGS	10.1038/s41586-019-1689-y	Metastasis	Treated	Adult	69	458879	405183	3786	25189	24721	Biliary Tract (BILIARY_TRACT)	BILIARY_TRACT	None	None	PANCANCER	Biliary Tract (BILIARY_TRACT)
PCAWG_WGS_BILIARY_ADENOCA	Biliary tract cancers (PCAWG)	PCAWG	WGS	10.1101/162784	Primary	Untreated	Adult	33	242182	224183	1321	9712	6966	Biliary Tract (BILIARY_TRACT)	BILIARY_TRACT	None	None	PANCANCER	Biliary Tract (BILIARY_TRACT)
PCAWG_WGS_LYMPH_CLL	Chronic lymphocytic leukemias (PCAWG)	PCAWG	WGS	10.1101/162784	Primary	Untreated	Adult	90	213273	201624	832	7526	3291	Non-Hodgkin Lymphoma (NHL)	NHL	Lymphoid Neoplasm (LNM)	LNM	PANCANCER	Lymphoid (LYMPH)	Lymphoid Neoplasm (LNM)	Non-Hodgkin Lymphoma (NHL)	Mature B-Cell Neoplasms (MBN)	Chronic Lymphocytic Leukemia (CLL)
HARTWIG_SKIN_MELANOMA	Cutaneous melanomas (Hartwig Medical Foundation)	HARTWIG	WGS	10.1038/s41586-019-1689-y	Metastasis	Treated	Adult	244	13122239	12717203	225922	120520	58594	Cutaneous Melanoma (SKCM)	SKCM	Skin (SKIN)	SKIN	PANCANCER	Skin (SKIN)	Melanoma (MEL)	Cutaneous Melanoma (SKCM)
D_CM	Cutaneous melanomas (St. Jude Children's Research Hospital Cloud)	STJUDE	WGS	10.1038/jid.2014.425	Primary	Untreated	Pediatric	5	57600	57587	0	8	5	Cutaneous Melanoma (SKCM)	SKCM	Skin (SKIN)	SKIN	PANCANCER	Skin (SKIN)	Melanoma (MEL)	Cutaneous Melanoma (SKCM)
PCAWG_WGS_SKIN_MELANOMA	Cutaneous melanomas (PCAWG)	PCAWG	WGS	10.1101/162784	Primary	Untreated	Adult	98	7339443	7140676	121007	57184	20576	Cutaneous Melanoma (SKCM)	SKCM	Skin (SKIN)	SKIN	PANCANCER	Skin (SKIN)	Melanoma (MEL)	Cutaneous Melanoma (SKCM)
HARTWIG_COLONRECTUM	Colorectal cancers (Hartwig Medical Foundation)	HARTWIG	WGS	10.1038/s41586-019-1689-y	Metastasis	Treated	Adult	436	7723902	6765473	80122	467350	410957	Colorectal Adenocarcinoma (COADREAD)	COADREAD	Bowel (BOWEL)	BOWEL	PANCANCER	Bowel (BOWEL)	Colorectal Adenocarcinoma (COADREAD)
PCAWG_WGS_COLORECT_ADENOCA	Colorectal adenocarcinomas (PCAWG)	PCAWG	WGS	10.1101/162784	Primary	Untreated	Adult	43	680610	609273	2402	35077	33858	Colorectal Adenocarcinoma (COADREAD)	COADREAD	Bowel (BOWEL)	BOWEL	PANCANCER	Bowel (BOWEL)	Colorectal Adenocarcinoma (COADREAD)
D_EPD	Ependymomas (St. Jude Children's Research Hospital Cloud)	STJUDE	WGS	10.1038/nature13109	Primary	Untreated	Pediatric	39	9158	9114	0	34	10	Ependymoma (EPM)	EPM	CNS/Brain (BRAIN)	BRAIN	PANCANCER	CNS/Brain (BRAIN)	Ependymomal Tumor (EPMT)	Ependymoma (EPM)
HARTWIG_ESOPHAGUS	Esophageal cancers (Hartwig Medical Foundation)	HARTWIG	WGS	10.1038/s41586-019-1689-y	Metastasis	Treated	Adult	124	3107630	2812687	15470	172337	107136	Esophageal cancer (ES)	ES	Esophagus/Stomach (ESOPHA_STOMACH)	ESOPHA_STOMACH	PANCANCER	Esophagus/Stomach (ESOPHA_STOMACH)	Esophageal cancer (ES)
PCAWG_WGS_ESO_ADENOCA	Esophageal adenocarcinomas (PCAWG)	PCAWG	WGS	10.1101/162784	Primary	Untreated	Adult	92	2203506	2069100	6951	74188	53267	Esophageal cancer (ES)	ES	Esophagus/Stomach (ESOPHA_STOMACH)	ESOPHA_STOMACH	PANCANCER	Esophagus/Stomach (ESOPHA_STOMACH)	Esophageal cancer (ES)	Esophagogastric Adenocarcinoma (EGC)	Esophageal Adenocarcinoma (ESCA)
PEDCBIOP_WGS_ES_IOCURIE_2014	Ewing's sarcomas (Institut Curie)	PEDCBIOP	WGS	10.1158/2159-8290.CD-14-0622	Primary	Untreated	Pediatric	94	1571	1459	0	80	32	Bone/Soft Tissue (BONE_SOFT_TISSUE)	BONE_SOFT_TISSUE	None	None	PANCANCER	Bone/Soft Tissue (BONE_SOFT_TISSUE)	Soft Tissue (SOFT_TISSUE)	Ewing Sarcoma of Soft Tissue (ESST)
HARTWIG_NERVOUS_SYSTEM_GLIOBLASTOMA_MULTIFORME	Glioblastomas (Hartwig Medical Foundation)	HARTWIG	WGS	10.1038/s41586-019-1689-y	Metastasis	Treated	Adult	54	371363	335086	1413	24920	9944	Glioblastoma Multiforme (GBM)	GBM	CNS/Brain (BRAIN)	BRAIN	PANCANCER	CNS/Brain (BRAIN)	Diffuse Glioma (DIFG)	Glioblastoma (GB)	Glioblastoma Multiforme (GBM)
PCAWG_WGS_CNS_GBM	Glioblastomas (PCAWG)	PCAWG	WGS	10.1101/162784	Primary	Untreated	Adult	38	256159	238855	733	13207	3364	Glioblastoma Multiforme (GBM)	GBM	CNS/Brain (BRAIN)	BRAIN	PANCANCER	CNS/Brain (BRAIN)	Diffuse Glioma (DIFG)	Glioblastoma (GB)	Glioblastoma Multiforme (GBM)
HARTWIG_LIVER	Hepatic cancers (Hartwig Medical Foundation)	HARTWIG	WGS	10.1038/s41586-019-1689-y	Metastasis	Treated	Adult	50	533891	488072	7241	22724	15854	Liver (LIVER)	LIVER	None	None	PANCANCER	Liver (LIVER)
PCAWG_WGS_LIVER_HCC	Hepatocellular carcinoma (PCAWG)	PCAWG	WGS	10.1101/162784	Primary	Untreated	Adult	306	3435320	3228072	33953	111928	61367	Liver (LIVER)	LIVER	None	None	PANCANCER	Liver (LIVER)	Hepatocellular Carcinoma (HCC)
D_HGG	High-grade gliomas (St. Jude Children's Research Hospital Cloud)	STJUDE	WGS	10.1038/ng.2938	Primary	Untreated	Pediatric	20	22232	22175	1	42	14	High-Grade Glioma, NOS (HGGNOS)	HGGNOS	CNS/Brain (BRAIN)	BRAIN	PANCANCER	CNS/Brain (BRAIN)	Diffuse Glioma (DIFG)	High-Grade Glioma, NOS (HGGNOS)
HARTWIG_HEAD_AND_NECK	Head and neck cancers (Hartwig Medical Foundation)	HARTWIG	WGS	10.1038/s41586-019-1689-y	Metastasis	Treated	Adult	55	535956	484169	7802	27143	16842	Head and Neck (HEAD_NECK)	HEAD_NECK	None	None	PANCANCER	Head and Neck (HEAD_NECK)
PCAWG_WGS_HEAD_SCC	Head and neck squamous cell carcinomas (PCAWG)	PCAWG	WGS	10.1101/162784	Primary	Untreated	Adult	50	516052	488759	3064	14206	10023	Head and Neck (HEAD_NECK)	HEAD_NECK	None	None	PANCANCER	Head and Neck (HEAD_NECK)	Head and Neck Squamous Cell Carcinoma (HNSC)
PCAWG_WGS_BONE_LEIOMYO	Leiomyosarcomas (PCAWG)	PCAWG	WGS	10.1101/162784	Primary	Untreated	Adult	31	141255	133882	771	5216	1386	Bone/Soft Tissue (BONE_SOFT_TISSUE)	BONE_SOFT_TISSUE	None	None	PANCANCER	Bone/Soft Tissue (BONE_SOFT_TISSUE)	Soft Tissue (SOFT_TISSUE)	Leiomyosarcoma (LMS)
PCAWG_WGS_CNS_OLIGO	Oligodendrogliomas (PCAWG)	PCAWG	WGS	10.1101/162784	Primary	Untreated	Adult	18	47528	43643	88	2914	883	Oligodendroglioma (ODG)	ODG	CNS/Brain (BRAIN)	BRAIN	PANCANCER	CNS/Brain (BRAIN)	Diffuse Glioma (DIFG)	Oligodendroglioma (ODG)
D_LGG	Low-grade gliomas (St. Jude Children's Research Hospital Cloud)	STJUDE	WGS	10.1007/s00401-016-1539-z	Primary	Untreated	Pediatric	38	8245	8235	0	6	4	Low-Grade Glioma, NOS (LGGNOS)	LGGNOS	CNS/Brain (BRAIN)	BRAIN	PANCANCER	CNS/Brain (BRAIN)	Encapsulated Glioma (ENCG)	Low-Grade Glioma, NOS (LGGNOS)
HARTWIG_NET_LUNG	Lung Neuroendocrine tumors (Hartwig Medical Foundation)	HARTWIG	WGS	10.1038/s41586-019-1689-y	Metastasis	Treated	Adult	8	55699	50264	575	2410	2450	Lung Neuroendocrine Tumor (LNET)	LNET	Lung (LUNG)	LUNG	PANCANCER	Lung (LUNG)	Lung Neuroendocrine Tumor (LNET)
PCAWG_WGS_LUNG_ADENOCA	Lung adenocarcinomas (PCAWG)	PCAWG	WGS	10.1101/162784	Primary	Untreated	Adult	33	698243	664552	10444	16659	6588	Non-Small Cell Lung Cancer (NSCLC)	NSCLC	Lung (LUNG)	LUNG	PANCANCER	Lung (LUNG)	Non-Small Cell Lung Cancer (NSCLC)	Lung Adenocarcinoma (LUAD)
PCAWG_WGS_LUNG_SCC	Lung squamous cell carcinomas (PCAWG)	PCAWG	WGS	10.1101/162784	Primary	Untreated	Adult	45	1772209	1677835	28783	46630	18961	Non-Small Cell Lung Cancer (NSCLC)	NSCLC	Lung (LUNG)	LUNG	PANCANCER	Lung (LUNG)	Non-Small Cell Lung Cancer (NSCLC)	Lung Squamous Cell Carcinoma (LUSC)
HARTWIG_LYMPHOID	Lymphoid cancers (Hartwig Medical Foundation)	HARTWIG	WGS	10.1038/s41586-019-1689-y	Metastasis	Treated	Adult	22	315278	272274	1539	26030	15435	Non-Hodgkin Lymphoma (NHL)	NHL	Lymphoid Neoplasm (LNM)	LNM	PANCANCER	Lymphoid (LYMPH)	Lymphoid Neoplasm (LNM)	Non-Hodgkin Lymphoma (NHL)
PCAWG_WGS_CNS_MEDULLO	Medulloblastomas (PCAWG)	PCAWG	WGS	10.1101/162784	Primary	Untreated	Adult	141	201116	179475	438	8524	12679	Medulloblastoma (MBL)	MBL	CNS/Brain (BRAIN)	BRAIN	PANCANCER	CNS/Brain (BRAIN)	Embryonal Tumor (EMBT)	Medulloblastoma (MBL)
D_MB	Medulloblastomas (St. Jude Children's Research Hospital Cloud)	STJUDE	WGS	10.1038/nature11213	Primary	Untreated	Pediatric	38	21922	21888	0	26	8	Medulloblastoma (MBL)	MBL	CNS/Brain (BRAIN)	BRAIN	PANCANCER	CNS/Brain (BRAIN)	Embryonal Tumor (EMBT)	Medulloblastoma (MBL)
PCAWG_WGS_MYELOID_MPN	Myeloproliferative neoplasms (PCAWG)	PCAWG	WGS	10.1101/162784	Primary	Untreated	Adult	23	22263	21522	37	503	201	Myeloproliferative Neoplasms (MPN)	MPN	Myeloid Neoplasm (MNM)	MNM	PANCANCER	Myeloid (MYELOID)	Myeloid Neoplasm (MNM)	Myeloproliferative Neoplasms (MPN)
HARTWIG_MESOTHELIOMA	Mesotheliomas (Hartwig Medical Foundation)	HARTWIG	WGS	10.1038/s41586-019-1689-y	Metastasis	Treated	Adult	33	111336	100261	1310	6031	3734	Pleural Mesothelioma (PLMESO)	PLMESO	None	None	PANCANCER	Pleura (PLEURA)	Pleural Mesothelioma (PLMESO)
OTHER_WGS_MM_NATLEUK2018	Plasma cell myelomas (The Institute of Cancer Research UK)	OTHER	WGS	10.1038/s41375-018-0103-3	Primary	Untreated	Adult	932	147482	142830	0	2964	1688	Non-Hodgkin Lymphoma (NHL)	NHL	Lymphoid Neoplasm (LNM)	LNM	PANCANCER	Lymphoid (LYMPH)	Lymphoid Neoplasm (LNM)	Non-Hodgkin Lymphoma (NHL)	Mature B-Cell Neoplasms (MBN)	Plasma Cell Myeloma (PCM)
D_NB	Neuroblastomas (St. Jude Children's Research Hospital Cloud)	STJUDE	WGS	10.1001/jama.2012.228	Primary	Untreated	Pediatric	48	45709	45567	9	102	31	Neuroblastoma (NBL)	NBL	None	None	PANCANCER	Peripheral Nervous System (PNS)	Neuroblastoma (NBL)
TARGET_WGS_NBL_US	Neuroblastomas (TARGET program)	TARGET	WGS	10.1038/ng.2529	Primary	Untreated	Pediatric	211	14004	9360	0	468	4176	Neuroblastoma (NBL)	NBL	None	None	PANCANCER	Peripheral Nervous System (PNS)	Neuroblastoma (NBL)
PCAWG_WGS_LYMPH_BNHL	Diffse large B-cell lymphomas (PCAWG)	PCAWG	WGS	10.1101/162784	Primary	Untreated	Adult	98	892703	825254	4136	37394	25919	Non-Hodgkin Lymphoma (NHL)	NHL	Lymphoid Neoplasm (LNM)	LNM	PANCANCER	Lymphoid (LYMPH)	Lymphoid Neoplasm (LNM)	Non-Hodgkin Lymphoma (NHL)	Mature B-Cell Neoplasms (MBN)	Diffuse Large B-Cell Lymphoma, NOS (DLBCLNOS)
HARTWIG_LUNG_NON_SMALL_CELL	Non small cell lung cancers (Hartwig Medical Foundation)	HARTWIG	WGS	10.1038/s41586-019-1689-y	Metastasis	Treated	Adult	335	11528936	10587955	217420	519617	203944	Non-Small Cell Lung Cancer (NSCLC)	NSCLC	Lung (LUNG)	LUNG	PANCANCER	Lung (LUNG)	Non-Small Cell Lung Cancer (NSCLC)
PCAWG_WGS_BONE_OSTEOSARC	Osteosarcomas (PCAWG)	PCAWG	WGS	10.1101/162784	Primary	Untreated	Adult	40	138154	131042	699	4869	1544	Bone/Soft Tissue (BONE_SOFT_TISSUE)	BONE_SOFT_TISSUE	None	None	PANCANCER	Bone/Soft Tissue (BONE_SOFT_TISSUE)	Bone (BONE)	Osteosarcoma (OS)
HARTWIG_BONESOFT_TISSUE	Bone and soft tissue cancers (Hartwig Medical Foundation)	HARTWIG	WGS	10.1038/s41586-019-1689-y	Metastasis	Treated	Adult	164	798312	725637	6336	41328	25011	Bone/Soft Tissue (BONE_SOFT_TISSUE)	BONE_SOFT_TISSUE	None	None	PANCANCER	Bone/Soft Tissue (BONE_SOFT_TISSUE)
M_OS	Metastatic osteosarcomas (St. Jude Children's Research Hospital Cloud)	STJUDE	WGS	10.1016/j.celrep.2014.03.003	Metastasis	Treated	Pediatric	4	9582	9560	0	19	3	Bone/Soft Tissue (BONE_SOFT_TISSUE)	BONE_SOFT_TISSUE	None	None	PANCANCER	Bone/Soft Tissue (BONE_SOFT_TISSUE)	Bone (BONE)	Osteosarcoma (OS)
D_OS	Primary osteosarcomas (St. Jude Children's Research Hospital Cloud)	STJUDE	WGS	10.1016/j.celrep.2014.03.003	Primary	Untreated	Pediatric	29	41691	41595	0	63	33	Bone/Soft Tissue (BONE_SOFT_TISSUE)	BONE_SOFT_TISSUE	None	None	PANCANCER	Bone/Soft Tissue (BONE_SOFT_TISSUE)	Bone (BONE)	Osteosarcoma (OS)
HARTWIG_OVARY	Ovarian cancers (Hartwig Medical Foundation)	HARTWIG	WGS	10.1038/s41586-019-1689-y	Metastasis	Treated	Adult	142	1272742	1161714	14327	67042	29659	Ovarian Cancer (OV)	OV	None	None	PANCANCER	Ovary/Fallopian Tube (OVARY)	Ovarian Cancer (OV)
PCAWG_WGS_OVARY_ADENOCA	Ovarian adenocarcinomas (PCAWG)	PCAWG	WGS	10.1101/162784	Primary	Untreated	Adult	105	844528	782115	6637	46162	9614	Ovarian Cancer (OV)	OV	None	None	PANCANCER	Ovary/Fallopian Tube (OVARY)	Ovarian Cancer (OV)
PCAWG_WGS_PANC_ADENOCA	Pancreatic adenocarcinomas (PCAWG)	PCAWG	WGS	10.1101/162784	Primary	Untreated	Adult	215	1187208	1066714	4571	56048	59875	Pancreas (PANCREAS)	PANCREAS	None	None	PANCANCER	Pancreas (PANCREAS)	Pancreatic Adenocarcinoma (PAAD)
HARTWIG_PANCREAS	Pancreatic cancers (Hartwig Medical Foundation)	HARTWIG	WGS	10.1038/s41586-019-1689-y	Metastasis	Treated	Adult	73	455782	400065	2716	27131	25870	Pancreas (PANCREAS)	PANCREAS	None	None	PANCANCER	Pancreas (PANCREAS)
HARTWIG_NET_PANCREATIC	Pancreatic neuroendocrine tumors (Hartwig Medical Foundation)	HARTWIG	WGS	10.1038/s41586-019-1689-y	Metastasis	Treated	Adult	25	103597	92457	771	6525	3844	Pancreas (PANCREAS)	PANCREAS	None	None	PANCANCER	Pancreas (PANCREAS)	Pancreatic Neuroendocrine Tumor (PANET)
PCAWG_WGS_PANC_ENDOCRINE	Pancreatic neuroendocrine tumors (PCAWG)	PCAWG	WGS	10.1101/162784	Primary	Untreated	Adult	77	188688	179475	688	5586	2939	Pancreas (PANCREAS)	PANCREAS	None	None	PANCANCER	Pancreas (PANCREAS)	Pancreatic Neuroendocrine Tumor (PANET)
PCAWG_WGS_CNS_PILOASTRO	Pilocytic astrocytomas (PCAWG)	PCAWG	WGS	10.1101/162784	Primary	Untreated	Adult	89	20311	19444	43	541	283	Pilocytic Astrocytoma (PAST)	PAST	CNS/Brain (BRAIN)	BRAIN	PANCANCER	CNS/Brain (BRAIN)	Encapsulated Glioma (ENCG)	Pilocytic Astrocytoma (PAST)
PCAWG_WGS_PROST_ADENOCA	Prostate adenocarcinomas (PCAWG)	PCAWG	WGS	10.1101/162784	Primary	Untreated	Adult	196	571975	520833	2505	29319	19318	Prostate (PROSTATE)	PROSTATE	None	None	PANCANCER	Prostate (PROSTATE)	Prostate Adenocarcinoma (PRAD)
HARTWIG_PROSTATE	Prostate cancers (Hartwig Medical Foundation)	HARTWIG	WGS	10.1038/s41586-019-1689-y	Metastasis	Treated	Adult	328	2228313	1919666	15054	157434	136159	Prostate (PROSTATE)	PROSTATE	None	None	PANCANCER	Prostate (PROSTATE)
D_RB	Retinoblastomas ( St. Jude Children's Research Hospital Cloud)	STJUDE	WGS	10.1038/nature10733	Primary	Untreated	Pediatric	14	1873	1869	0	4	0	Retinoblastoma (RBL)	RBL	None	None	PANCANCER	Eye (EYE)	Retinoblastoma (RBL)
PCAWG_WGS_KIDNEY_RCC	Renal cell carcinomas (PCAWG)	PCAWG	WGS	10.1101/162784	Primary	Untreated	Adult	137	810102	700300	10044	78168	21590	Kidney (KIDNEY)	KIDNEY	None	None	PANCANCER	Kidney (KIDNEY)	Renal Cell Carcinoma (RCC)
HARTWIG_KIDNEY_RENAL_CELL	Renal cell carcinomas (Hartwig Medical Foundation)	HARTWIG	WGS	10.1038/s41586-019-1689-y	Metastasis	Treated	Adult	104	715752	627414	9023	54388	24927	Kidney (KIDNEY)	KIDNEY	None	None	PANCANCER	Kidney (KIDNEY)	Renal Cell Carcinoma (RCC)
PCAWG_WGS_KIDNEY_CHRCC	Chromophobe renal cell carcinomas (PCAWG)	PCAWG	WGS	10.1101/162784	Primary	Untreated	Adult	42	67517	62321	407	3730	1059	Kidney (KIDNEY)	KIDNEY	None	None	PANCANCER	Kidney (KIDNEY)	Renal Cell Carcinoma (RCC)	Renal Non-Clear Cell Carcinoma (NCCRCC)	Chromophobe Renal Cell Carcinoma (CHRCC)
D_RHBDS	Rhabdomyosarcomas (St. Jude Children's Research Hospital Cloud)	STJUDE	WGS	10.1016/j.ccr.2013.11.002	Primary	Untreated	Pediatric	13	14016	13994	0	17	5	Bone/Soft Tissue (BONE_SOFT_TISSUE)	BONE_SOFT_TISSUE	None	None	PANCANCER	Bone/Soft Tissue (BONE_SOFT_TISSUE)	Soft Tissue (SOFT_TISSUE)	Rhabdomyosarcoma (RMS)
HARTWIG_SKIN_BASAL_CELL_CARCINOMA	Basal cell carcinomas (Hartwig Medical Foundation)	HARTWIG	WGS	10.1038/s41586-019-1689-y	Metastasis	Treated	Adult	6	487925	467283	15891	2641	2110	Basal Cell Carcinoma (BCC)	BCC	Skin (SKIN)	SKIN	PANCANCER	Skin (SKIN)	Basal Cell Carcinoma (BCC)
HARTWIG_LUNG_SMALL_CELL	Small cell lung cancers (Hartwig Medical Foundation)	HARTWIG	WGS	10.1038/s41586-019-1689-y	Metastasis	Treated	Adult	47	1897167	1775442	42595	57257	21873	Small Cell Lung Cancer (SCLC)	SCLC	Lung (LUNG)	LUNG	PANCANCER	Lung (LUNG)	Small Cell Lung Cancer (SCLC)
HARTWIG_SKIN_SKIN_SQUAMOUS_CELL_CARCINOMA	Cutaneous squamous cell carcinomas (Hartwig Medical Foundation)	HARTWIG	WGS	10.1038/s41586-019-1689-y	Metastasis	Treated	Adult	10	1957049	1796683	99604	45137	15625	Cutaneous Squamous Cell Carcinoma (CSCC)	CSCC	Skin (SKIN)	SKIN	PANCANCER	Skin (SKIN)	Cutaneous Squamous Cell Carcinoma (CSCC)
PCAWG_WGS_STOMACH_ADENOCA	Stomach adenocarcinomas (PCAWG)	PCAWG	WGS	10.1101/162784	Primary	Untreated	Adult	59	639852	596868	2337	24634	16013	Stomach cancer (ST)	ST	Esophagus/Stomach (ESOPHA_STOMACH)	ESOPHA_STOMACH	PANCANCER	Esophagus/Stomach (ESOPHA_STOMACH)	Stomach cancer (ST)	Esophagogastric Adenocarcinoma (EGC)	Stomach Adenocarcinoma (STAD)
HARTWIG_STOMACH	Stomach cancers (Hartwig Medical Foundation)	HARTWIG	WGS	10.1038/s41586-019-1689-y	Metastasis	Treated	Adult	38	745360	671287	4535	42293	27245	Stomach cancer (ST)	ST	Esophagus/Stomach (ESOPHA_STOMACH)	ESOPHA_STOMACH	PANCANCER	Esophagus/Stomach (ESOPHA_STOMACH)	Stomach cancer (ST)
HARTWIG_THYROID	Thyroid cancers (Hartwig Medical Foundation)	HARTWIG	WGS	10.1038/s41586-019-1689-y	Metastasis	Treated	Adult	17	74457	67507	548	4050	2352	Thyroid (THYROID)	THYROID	None	None	PANCANCER	Thyroid (THYROID)
PCAWG_WGS_THY_ADENOCA	Thyroid adenocarcinomas (PCAWG)	PCAWG	WGS	10.1101/162784	Primary	Untreated	Adult	48	63303	59334	245	2801	923	Thyroid (THYROID)	THYROID	None	None	PANCANCER	Thyroid (THYROID)
PCAWG_WGS_UTERUS_ADENOCA	Endometrial adenocarcinomas (PCAWG)	PCAWG	WGS	10.1101/162784	Primary	Untreated	Adult	38	331657	288049	1288	30366	11954	Endometrial Carcinoma (UCEC)	UCEC	None	None	PANCANCER	Uterus (UTERUS)	Endometrial Carcinoma (UCEC)
HARTWIG_UTERUS_ENDOMETRIAL	Endometrial cancers (Hartwig Medical Foundation)	HARTWIG	WGS	10.1038/s41586-019-1689-y	Metastasis	Treated	Adult	24	231561	188411	2077	30598	10475	Endometrial Carcinoma (UCEC)	UCEC	None	None	PANCANCER	Uterus (UTERUS)	Endometrial Carcinoma (UCEC)
HARTWIG_VULVA	Vulva cancers (Hartwig Medical Foundation)	HARTWIG	WGS	10.1038/s41586-019-1689-y	Metastasis	Treated	Adult	7	78201	70554	566	4359	2722	Vulva (VULVA)	VULVA	None	None	PANCANCER	Vulva/Vagina (VULVA_VAGINA)	Vulva (VULVA)
TARGET_WGS_WT_US	Wilms tumors (TARGET program)	TARGET	WGS	10.1038/ng.3940	Primary	Untreated	Pediatric	34	1182	949	0	185	48	Kidney (KIDNEY)	KIDNEY	None	None	PANCANCER	Kidney (KIDNEY)	Wilms' Tumor (WT)
