# Supplementary material for: Hotspot propensity across mutational processes
Source: Mol Syst Biol. 2023 Dec 20;20(1):6–27. doi: 10.1038/s44320-023-00001-w (PMC10883281; doi:10.1038/s44320-023-00001-w)
Supplement: Supplementary file 3 — Dataset EV1 [file 44320_2023_1_MOESM3_ESM.zip › MSB-2023-12045_Dataset_EV1/README.txt]

# Dataset EV1 description: Sequencing cohorts used in the analysis.
# Columns:
COHORT	Cohort name
COHORT_MANUSCRIPT_LONG_NAME	Cohort long name used in the current manuscript
SOURCE	Project name
PLATFORM	Sequencing platform
REFERENCE_DOI	Original cohort DOI
TYPE	Disease type (primary or metastasis)
TREATED	Treatment type (treated or untreated)
AGE	Age (pediatric or adult)
SAMPLES	Number of samples in the cohort
MUTATIONS_TOTAL	Total mutations in the cohort
MUTATIONS_SNV	Total single nucleotide variants in the cohort
MUTATIONS_MNV	Total multi-nucleotide variants in the cohort
MUTATIONS_INS	Total insertions in the cohort
MUTATIONS_DEL	Total deletions in the cohort
LEVEL_A_LONG	Cancer type specific full name
LEVEL_A	Cancer type specific short name
LEVEL_B_LONG	Meta-cancer type full name
LEVEL_B	Meta-cancer type short name
LEVEL_0	Top hierarchy of cancer types (Pancancer)
LEVEL_1	Top hierarchy OncoTree cancer type for the cohort
LEVEL_2	Specific OncoTree annotation for the cohort (after level 1)
LEVEL_3	Specific OncoTree annotation for the cohort (after level 2)
LEVEL_4	Specific OncoTree annotation for the cohort (after level 3)
LEVEL_5	Specific OncoTree annotation for the cohort (after level 4)
