# Supplementary material for: Hotspot propensity across mutational processes
Source: Mol Syst Biol. 2023 Dec 20;20(1):6–27. doi: 10.1038/s44320-023-00001-w (PMC10883281; doi:10.1038/s44320-023-00001-w)
Supplement: Supplementary file 4 — Dataset EV2 [file 44320_2023_1_MOESM4_ESM.zip › MSB-2023-12045_Dataset_EV2/README.txt]

# Dataset EV2 description: Cancer types used in the analysis.
# Columns:
CANCER_TYPE	Cancer type name
CANCER_TYPE_LONG	Cancer type full name
LEVEL_ONCOTREE	OncoTree level annotation
LEVEL_ANALYSIS	Cancer type level annotation (A = specific, B = meta-cancer type)
SAMPLES	Number of samples in the cancer type
COHORTS	Cohorts included in the cancer type
MUTATIONS_TOTAL	Number of total mutations in the cancer type
MUTATIONS_SNV	Number of single nucleotide variants in the cancer type
MUTATIONS_MNV	Number of multi-nucleotide variants in the cancer type
MUTATIONS_INS	Number of insertions in the cancer type
MUTATIONS_DEL	Number of deletions in the cancer type
