# Supplementary material for: Hotspot propensity across mutational processes
Source: Mol Syst Biol. 2023 Dec 20;20(1):6–27. doi: 10.1038/s44320-023-00001-w (PMC10883281; doi:10.1038/s44320-023-00001-w)
Supplement: Supplementary file 5 — Dataset EV3 [file 44320_2023_1_MOESM5_ESM.zip › MSB-2023-12045_Dataset_EV3/README.txt]

# Dataset EV3 description: List of cancer driver genes
# Columns:
ID	Ensembl Gene identifier
SYMBOL	Gene symbol
