# Supplementary material for: Hotspot propensity across mutational processes
Source: Mol Syst Biol. 2023 Dec 20;20(1):6–27. doi: 10.1038/s44320-023-00001-w (PMC10883281; doi:10.1038/s44320-023-00001-w)
Supplement: Supplementary file 5 — Dataset EV3 [file 44320_2023_1_MOESM5_ESM.zip › MSB-2023-12045_Dataset_EV3/EV3_table.txt]

ID	SYMBOL
ENSG00000134371	CDC73
ENSG00000154767	XPC
ENSG00000197013	ZNF429
ENSG00000171862	PTEN
ENSG00000177426	TGIF1
ENSG00000182866	LCK
ENSG00000101213	PTK6
ENSG00000147403	RPL10
ENSG00000107485	GATA3
ENSG00000176302	FOXR1
ENSG00000102974	CTCF
ENSG00000168685	IL7R
ENSG00000118946	PCDH17
ENSG00000163041	H3-3A
ENSG00000197888	UGT2B17
ENSG00000101096	NFATC2
ENSG00000067955	CBFB
ENSG00000227507	LTB
ENSG00000171681	ATF7IP
ENSG00000079999	KEAP1
ENSG00000118971	CCND2
ENSG00000067842	ATP2B3
ENSG00000101972	STAG2
ENSG00000185008	ROBO2
ENSG00000123080	CDKN2C
ENSG00000112081	SRSF3
ENSG00000182568	SATB1
ENSG00000109670	FBXW7
ENSG00000168769	TET2
ENSG00000161405	IKZF3
ENSG00000085832	EPS15
ENSG00000139083	ETV6
ENSG00000156052	GNAQ
ENSG00000066117	SMARCD1
ENSG00000071626	DAZAP1
ENSG00000173153	ESRRA
ENSG00000105173	CCNE1
ENSG00000127616	SMARCA4
ENSG00000171843	MLLT3
ENSG00000066032	CTNNA2
ENSG00000100697	DICER1
ENSG00000096384	HSP90AB1
ENSG00000121989	ACVR2A
ENSG00000146648	EGFR
ENSG00000143437	ARNT
ENSG00000110619	CARS1
ENSG00000083520	DIS3
ENSG00000119772	DNMT3A
ENSG00000198793	MTOR
ENSG00000046889	PREX2
ENSG00000133818	RRAS2
ENSG00000177084	POLE
ENSG00000007312	CD79B
ENSG00000171310	CHST11
ENSG00000119866	BCL11A
ENSG00000135333	EPHA7
ENSG00000164985	PSIP1
ENSG00000178691	SUZ12
ENSG00000099956	SMARCB1
ENSG00000185630	PBX1
ENSG00000164330	EBF1
ENSG00000133124	IRS4
ENSG00000175329	ISX
ENSG00000184507	NUTM1
ENSG00000068078	FGFR3
ENSG00000160007	ARHGAP35
ENSG00000131508	UBE2D2
ENSG00000181555	SETD2
ENSG00000145675	PIK3R1
ENSG00000164754	RAD21
ENSG00000138336	TET1
ENSG00000062822	POLD1
ENSG00000169249	ZRSR2
ENSG00000172578	KLHL6
ENSG00000074964	ARHGEF10L
ENSG00000005889	ZFX
ENSG00000144476	ACKR3
ENSG00000113721	PDGFRB
ENSG00000086570	FAT2
ENSG00000169564	PCBP1
ENSG00000204209	DAXX
ENSG00000138115	CYP2C8
ENSG00000177606	JUN
ENSG00000122406	RPL5
ENSG00000109132	PHOX2B
ENSG00000072501	SMC1A
ENSG00000162367	TAL1
ENSG00000176571	CNBD1
ENSG00000181722	ZBTB20
ENSG00000114423	CBLB
ENSG00000147257	GPC3
ENSG00000141867	BRD4
ENSG00000128908	INO80
ENSG00000163655	GMPS
ENSG00000169402	RSPH10B2
ENSG00000136997	MYC
ENSG00000116132	PRRX1
ENSG00000128714	HOXD13
ENSG00000170430	MGMT
ENSG00000100644	HIF1A
ENSG00000077942	FBLN1
ENSG00000169714	CNBP
ENSG00000130940	CASZ1
ENSG00000180370	PAK2
ENSG00000174775	HRAS
ENSG00000073792	IGF2BP2
ENSG00000091831	ESR1
ENSG00000105639	JAK3
ENSG00000051382	PIK3CB
ENSG00000168496	FEN1
ENSG00000128513	POT1
ENSG00000100345	MYH9
ENSG00000118515	SGK1
ENSG00000109906	ZBTB16
ENSG00000107864	CPEB3
ENSG00000221829	FANCG
ENSG00000178562	CD28
ENSG00000085276	MECOM
ENSG00000087460	GNAS
ENSG00000286522	H3C2
ENSG00000100906	NFKBIA
ENSG00000051341	POLQ
ENSG00000123983	ACSL3
ENSG00000114861	FOXP1
ENSG00000138592	USP8
ENSG00000189079	ARID2
ENSG00000148584	A1CF
ENSG00000133639	BTG1
ENSG00000102145	GATA1
ENSG00000266412	NCOA4
ENSG00000152942	RAD17
ENSG00000079805	DNM2
ENSG00000145819	ARHGAP26
ENSG00000100311	PDGFB
ENSG00000105221	AKT2
ENSG00000131653	TRAF7
ENSG00000168610	STAT3
ENSG00000166501	PRKCB
ENSG00000129474	AJUBA
ENSG00000164736	SOX17
ENSG00000142798	HSPG2
ENSG00000139618	BRCA2
ENSG00000147065	MSN
ENSG00000100030	MAPK1
ENSG00000124181	PLCG1
ENSG00000182903	ZNF721
NSG00000132475	H3-3B
ENSG00000125798	FOXA2
ENSG00000156858	PRR14
ENSG00000110713	NUP98
ENSG00000158169	FANCC
ENSG00000104660	LEPROTL1
ENSG00000101115	SALL4
ENSG00000169032	MAP2K1
ENSG00000138829	FBN2
ENSG00000175054	ATR
ENSG00000196628	TCF4
ENSG00000197548	ATG7
ENSG00000181449	SOX2
ENSG00000112561	TFEB
ENSG00000089280	FUS
ENSG00000139163	ETNK1
ENSG00000157554	ERG
ENSG00000132155	RAF1
ENSG00000090857	PDPR
ENSG00000163520	FBLN2
ENSG00000083857	FAT1
ENSG00000178105	DDX10
ENSG00000133895	MEN1
ENSG00000076242	MLH1
ENSG00000197157	SND1
ENSG00000036257	CUL3
ENSG00000181143	MUC16
ENSG00000169375	SIN3A
ENSG00000187514	PTMA
ENSG00000165556	CDX2
ENSG00000170836	PPM1D
ENSG00000100393	EP300
ENSG00000140538	NTRK3
ENSG00000125347	IRF1
ENSG00000141367	CLTC
ENSG00000122643	NT5C3A
ENSG00000091483	FH
ENSG00000169925	BRD3
ENSG00000145425	RPS3A
ENSG00000129152	MYOD1
ENSG00000135605	TEC
ENSG00000115524	SF3B1
ENSG00000142208	AKT1
ENSG00000142273	CBLC
ENSG00000158711	ELK4
ENSG00000185650	ZFP36L1
ENSG00000198286	CARD11
ENSG00000204531	POU5F1
ENSG00000136754	ABI1
ENSG00000110844	PRPF40B
ENSG00000085224	ATRX
ENSG00000164305	CASP3
ENSG00000038295	TLL1
ENSG00000182511	FES
ENSG00000136936	XPA
ENSG00000142867	BCL10
ENSG00000204370	SDHD
ENSG00000111642	CHD4
ENSG00000103197	TSC2
ENSG00000161547	SRSF2
ENSG00000140836	ZFHX3
ENSG00000124486	USP9X
ENSG00000126453	BCL2L12
ENSG00000175197	DDIT3
ENSG00000167548	KMT2D
ENSG00000126934	MAP2K2
ENSG00000116560	SFPQ
ENSG00000115904	SOS1
ENSG00000198900	TOP1
ENSG00000185177	ZNF479
ENSG00000041982	TNC
ENSG00000168036	CTNNB1
ENSG00000169083	AR
ENSG00000104885	DOT1L
ENSG00000131051	RBM39
ENSG00000157388	CACNA1D
ENSG00000251562	MALAT1
ENSG00000106483	SFRP4
ENSG00000113083	LOX
ENSG00000100814	CCNB1IP1
ENSG00000126524	SBDS
ENSG00000117713	ARID1A
ENSG00000066468	FGFR2
ENSG00000143924	EML4
ENSG00000188171	ZNF626
ENSG00000198354	DCAF12L2
ENSG00000116954	RRAGC
ENSG00000082898	XPO1
ENSG00000095002	MSH2
ENSG00000157933	SKI
ENSG00000083799	CYLD
ENSG00000153165	RGPD3
ENSG00000140396	NCOA2
ENSG00000072694	FCGR2B
ENSG00000132819	RBM38
ENSG00000178104	PDE4DIP
ENSG00000268009	SSX4
ENSG00000083168	KAT6A
ENSG00000111276	CDKN1B
ENSG00000165392	WRN
ENSG00000154783	FGD5
ENSG00000099250	NRP1
ENSG00000166886	NAB2
ENSG00000065057	NTHL1
ENSG00000120063	GNA13
ENSG00000064933	PMS1
ENSG00000118503	TNFAIP3
ENSG00000136352	NKX2-1
ENSG00000182872	RBM10
ENSG00000100320	RBFOX2
ENSG00000105287	PRKD2
ENSG00000078328	RBFOX1
ENSG00000118046	STK11
ENSG00000112175	BMP5
ENSG00000039068	CDH1
ENSG00000029363	BCLAF1
ENSG00000119414	PPP6C
ENSG00000182158	CREB3L2
ENSG00000144580	CNOT9
ENSG00000189283	FHIT
ENSG00000120457	KCNJ5
ENSG00000204217	BMPR2
ENSG00000163848	ZNF148
ENSG00000090447	TFAP4
ENSG00000148737	TCF7L2
ENSG00000141510	TP53
ENSG00000156970	BUB1B
ENSG00000157764	BRAF
ENSG00000179399	GPC5
ENSG00000135111	TBX3
ENSG00000181790	ADGRB1
ENSG00000110987	BCL7A
ENSG00000166164	BRD7
ENSG00000110719	TCIRG1
ENSG00000183508	TENT5C
ENSG00000148516	ZEB1
ENSG00000184481	FOXO4
ENSG00000005339	CREBBP
ENSG00000169184	MN1
ENSG00000182185	RAD51B
ENSG00000117118	SDHB
ENSG00000029725	RABEP1
ENSG00000157613	CREB3L1
ENSG00000024422	EHD2
ENSG00000005073	HOXA11
ENSG00000102038	SMARCA1
ENSG00000197782	ZNF780A
ENSG00000113594	LIFR
ENSG00000073614	KDM5A
ENSG00000147548	NSD3
ENSG00000108953	YWHAE
ENSG00000164683	HEY1
ENSG00000095015	MAP3K1
ENSG00000198455	ZXDB
ENSG00000048462	TNFRSF17
ENSG00000019582	CD74
ENSG00000126778	SIX1
ENSG00000120733	KDM3B
ENSG00000145715	RASA1
ENSG00000157404	KIT
ENSG00000174469	CNTNAP2
ENSG00000179750	APOBEC3B
ENSG00000128052	KDR
ENSG00000187323	DCC
ENSG00000119335	SET
ENSG00000122512	PMS2
ENSG00000026103	FAS
ENSG00000068323	TFE3
ENSG00000167258	CDK12
ENSG00000135446	CDK4
ENSG00000110395	CBL
ENSG00000196220	SRGAP3
ENSG00000138413	IDH1
ENSG00000173757	STAT5B
ENSG00000162775	RBM15
ENSG00000085563	ABCB1
ENSG00000163930	BAP1
ENSG00000118260	CREB1
ENSG00000152894	PTPRK
ENSG00000204514	ZNF814
ENSG00000130396	AFDN
ENSG00000069399	BCL3
ENSG00000173041	ZNF680
ENSG00000137812	KNL1
ENSG00000187741	FANCA
ENSG00000100852	ARHGAP5
ENSG00000183161	FANCF
ENSG00000172936	MYD88
ENSG00000142627	EPHA2
ENSG00000106462	EZH2
ENSG00000174197	MGA
ENSG00000170759	KIF5B
ENSG00000156650	KAT6B
ENSG00000165323	FAT3
ENSG00000055609	KMT2C
ENSG00000114857	NKTR
ENSG00000248672	LY75-CD302
ENSG00000115760	BIRC6
ENSG00000183813	CCR4
ENSG00000070404	FSTL3
ENSG00000198795	ZNF521
ENSG00000079112	CDH17
ENSG00000179583	CIITA
ENSG00000140464	PML
ENSG00000134323	MYCN
ENSG00000184937	WT1
ENSG00000168300	PCMTD1
ENSG00000118513	MYB
ENSG00000119535	CSF3R
ENSG00000108924	HLF
ENSG00000180644	PRF1
ENSG00000104365	IKBKB
ENSG00000163497	FEV
ENSG00000181163	NPM1
ENSG00000142611	PRDM16
ENSG00000115808	STRN
ENSG00000185338	SOCS1
ENSG00000203710	CR1
ENSG00000116731	PRDM2
ENSG00000129993	CBFA2T3
ENSG00000135956	TMEM127
ENSG00000163518	FCRL4
ENSG00000148400	NOTCH1
ENSG00000197993	KEL
ENSG00000138698	RAP1GDS1
ENSG00000138376	BARD1
ENSG00000139687	RB1
ENSG00000205755	CRLF2
ENSG00000163161	ERCC3
ENSG00000132906	CASP9
ENSG00000079102	RUNX1T1
ENSG00000147130	ZMYM3
ENSG00000108654	DDX5
ENSG00000127946	HIP1
ENSG00000113916	BCL6
ENSG00000073584	SMARCE1
ENSG00000171735	CAMTA1
ENSG00000196498	NCOR2
ENSG00000076685	NT5C2
ENSG00000130844	ZNF331
ENSG00000198625	MDM4
ENSG00000070371	CLTCL1
ENSG00000165731	RET
ENSG00000196090	PTPRT
ENSG00000085185	BCORL1
ENSG00000198400	NTRK1
ENSG00000105662	CRTC1
ENSG00000172175	MALT1
ENSG00000164935	DCSTAMP
ENSG00000158715	SLC45A3
ENSG00000196092	PAX5
ENSG00000179218	CALR
ENSG00000126562	WNK4
ENSG00000116128	BCL9
ENSG00000221988	PPT2
ENSG00000179295	PTPN11
ENSG00000197646	PDCD1LG2
ENSG00000143322	ABL2
ENSG00000151702	FLI1
ENSG00000116044	NFE2L2
ENSG00000100721	TCL1A
ENSG00000104419	NDRG1
ENSG00000126883	NUP214
ENSG00000149311	ATM
ENSG00000132002	DNAJB1
ENSG00000100815	TRIP11
ENSG00000184675	AMER1
ENSG00000116990	MYCL
ENSG00000102034	ELF4
ENSG00000072364	AFF4
ENSG00000135144	DTX1
ENSG00000184216	IRAK1
ENSG00000135686	KLHL36
ENSG00000128944	KNSTRN
ENSG00000185920	PTCH1
ENSG00000131941	RHPN2
ENSG00000078018	MAP2
ENSG00000080824	HSP90AA1
ENSG00000065361	ERBB3
ENSG00000138081	FBXO11
ENSG00000145113	MUC4
ENSG00000182054	IDH2
ENSG00000165025	SYK
ENSG00000144554	FANCD2
ENSG00000099994	SUSD2
ENSG00000112576	CCND3
ENSG00000101343	CRNKL1
ENSG00000163939	PBRM1
ENSG00000111252	SH2B3
ENSG00000160201	U2AF1
ENSG00000006468	ETV1
ENSG00000198728	LDB1
ENSG00000245848	CEBPA
ENSG00000141968	VAV1
ENSG00000172915	NBEA
ENSG00000125398	SOX9
ENSG00000183337	BCOR
ENSG00000156531	PHF6
ENSG00000185958	FAM186A
ENSG00000196367	TRRAP
ENSG00000196998	WDR45
ENSG00000178053	MLF1
ENSG00000213999	MEF2B
ENSG00000023445	BIRC3
ENSG00000143549	TPM3
ENSG00000182944	EWSR1
ENSG00000257923	CUX1
ENSG00000168411	RFWD3
ENSG00000104903	LYL1
ENSG00000198604	BAZ1A
ENSG00000105976	MET
ENSG00000164438	TLX3
ENSG00000186350	RXRA
ENSG00000163631	ALB
ENSG00000160321	ZNF208
ENSG00000173039	RELA
ENSG00000096968	JAK2
ENSG00000114388	NPRL2
ENSG00000141027	NCOR1
ENSG00000272333	KMT2B
ENSG00000215301	DDX3X
ENSG00000141736	ERBB2
ENSG00000146232	NFKBIE
ENSG00000131747	TOP2A
ENSG00000073803	MAP3K13
ENSG00000027697	IFNGR1
ENSG00000270647	TAF15
ENSG00000213281	NRAS
ENSG00000153201	RANBP2
ENSG00000143379	SETDB1
ENSG00000078061	ARAF
ENSG00000107779	BMPR1A
ENSG00000136492	BRIP1
ENSG00000198822	GRM3
ENSG00000114354	TFG
ENSG00000122566	HNRNPA2B1
ENSG00000122025	FLT3
ENSG00000108091	CCDC6
ENSG00000073578	SDHA
ENSG00000077150	NFKB2
ENSG00000115170	ACVR1
ENSG00000203734	ECT2L
ENSG00000186575	NF2
ENSG00000140937	CDH11
ENSG00000081237	PTPRC
ENSG00000141279	NPEPPS
ENSG00000173674	EIF1AX
ENSG00000165699	TSC1
ENSG00000138448	ITGAV
ENSG00000166407	LMO1
ENSG00000168421	RHOH
ENSG00000129204	USP6
ENSG00000105369	CD79A
ENSG00000162434	JAK1
ENSG00000121067	SPOP
ENSG00000204449	TRIM49C
ENSG00000171094	ALK
ENSG00000077721	UBE2A
ENSG00000044524	EPHA3
ENSG00000088038	CNOT3
ENSG00000123572	NRK
ENSG00000156076	WIF1
ENSG00000108883	EFTUD2
ENSG00000205927	OLIG2
ENSG00000171791	BCL2
ENSG00000105656	ELL
ENSG00000134250	NOTCH2
ENSG00000160867	FGFR4
ENSG00000121966	CXCR4
ENSG00000143252	SDHC
ENSG00000196914	ARHGEF12
ENSG00000100285	NEFH
ENSG00000155903	RASA2
ENSG00000049540	ELN
ENSG00000130382	MLLT1
ENSG00000153707	PTPRD
ENSG00000078399	HOXA9
ENSG00000160685	ZBTB7B
ENSG00000162231	NXF1
ENSG00000049618	ARID1B
ENSG00000214827	MTCP1
ENSG00000134982	APC
ENSG00000137193	PIM1
ENSG00000106031	HOXA13
ENSG00000112237	CCNC
ENSG00000134853	PDGFRA
ENSG00000157168	NRG1
ENSG00000183742	MACC1
ENSG00000205517	RGL3
ENSG00000110367	DDX6
ENSG00000105810	CDK6
ENSG00000109685	NSD2
ENSG00000070756	PABPC1
ENSG00000147889	CDKN2A
ENSG00000028277	POU2F2
ENSG00000139168	ZCRB1
ENSG00000182901	RGS7
ENSG00000065526	SPEN
ENSG00000142166	IFNAR1
ENSG00000184384	MAML2
ENSG00000152217	SETBP1
ENSG00000136014	USP44
ENSG00000131759	RARA
ENSG00000177565	TBL1XR1
ENSG00000119508	NR4A3
ENSG00000117318	ID3
ENSG00000117020	AKT3
ENSG00000137275	RIPK1
ENSG00000107807	TLX1
ENSG00000124795	DEK
ENSG00000040731	CDH10
ENSG00000118058	KMT2A
ENSG00000163435	ELF3
ENSG00000128713	HOXD11
ENSG00000165409	TSHR
ENSG00000134086	VHL
ENSG00000237649	KIFC1
ENSG00000138814	PPP3CA
ENSG00000127870	RNF6
ENSG00000012048	BRCA1
ENSG00000010671	BTK
ENSG00000125285	SOX21
ENSG00000147050	KDM6A
ENSG00000170577	SIX2
ENSG00000198300	PEG3
ENSG00000157765	SLC34A2
ENSG00000173575	CHD2
ENSG00000126353	CCR7
ENSG00000139263	LRIG3
ENSG00000065559	MAP2K4
ENSG00000132170	PPARG
ENSG00000118007	STAG1
ENSG00000153487	ING1
ENSG00000133392	MYH11
ENSG00000263001	GTF2I
ENSG00000136504	KAT7
ENSG00000164190	NIPBL
ENSG00000147724	FAM135B
ENSG00000134899	ERCC5
ENSG00000163513	TGFBR2
ENSG00000110092	CCND1
ENSG00000184640	SEPTIN9
ENSG00000162924	REL
ENSG00000067560	RHOA
ENSG00000122642	FKBP9
ENSG00000124145	SDC4
ENSG00000116016	EPAS1
ENSG00000141646	SMAD4
ENSG00000047936	ROS1
ENSG00000147145	LPAR4
ENSG00000104728	ARHGEF10
ENSG00000088256	GNA11
ENSG00000067082	KLF6
ENSG00000123473	STIL
ENSG00000198173	FAM47C
ENSG00000147140	NONO
ENSG00000107882	SUFU
ENSG00000105568	PPP2R1A
ENSG00000160957	RECQL4
ENSG00000100503	NIN
ENSG00000122877	EGR2
ENSG00000037280	FLT4
ENSG00000116062	MSH6
ENSG00000103126	AXIN1
ENSG00000057657	PRDM1
ENSG00000123268	ATF1
ENSG00000179094	PER1
ENSG00000120217	CD274
ENSG00000150457	LATS2
ENSG00000077782	FGFR1
ENSG00000117400	MPL
ENSG00000185442	FAM174B
ENSG00000129514	FOXA1
ENSG00000087088	BAX
ENSG00000197323	TRIM33
ENSG00000134574	DDB2
ENSG00000135100	HNF1A
ENSG00000198561	CTNND1
ENSG00000099949	LZTR1
ENSG00000076984	MAP2K7
ENSG00000183454	GRIN2A
ENSG00000107929	LARP4B
ENSG00000183765	CHEK2
ENSG00000163399	ATP1A1
ENSG00000138792	ENPEP
ENSG00000197279	ZNF165
ENSG00000150907	FOXO1
ENSG00000136238	RAC1
ENSG00000168646	AXIN2
ENSG00000084676	NCOA1
ENSG00000241476	SSX2
ENSG00000162733	DDR2
ENSG00000198053	SIRPA
ENSG00000079263	SP140
ENSG00000113360	DROSHA
ENSG00000135903	PAX3
ENSG00000114353	GNAI2
ENSG00000204713	TRIM27
ENSG00000164796	CSMD3
ENSG00000186174	BCL9L
ENSG00000104884	ERCC2
ENSG00000175387	SMAD2
ENSG00000166949	SMAD3
ENSG00000152207	CYSLTR2
ENSG00000124762	CDKN1A
ENSG00000135829	DHX9
ENSG00000029534	ANK1
ENSG00000101333	PLCB4
ENSG00000173821	RNF213
ENSG00000186716	BCR
ENSG00000141985	SH3GL1
ENSG00000163932	PRKCD
ENSG00000162613	FUBP1
ENSG00000178573	MAF
ENSG00000234745	HLA-B
ENSG00000121879	PIK3CA
ENSG00000135679	MDM2
ENSG00000182197	EXT1
ENSG00000165671	NSD1
ENSG00000115317	HTRA2
ENSG00000133703	KRAS
ENSG00000165238	WNK2
ENSG00000078177	N4BP2
ENSG00000120669	SOHLH2
ENSG00000110777	POU2AF1
ENSG00000015285	WAS
ENSG00000116251	RPL22
ENSG00000126752	SSX1
ENSG00000134352	IL6ST
ENSG00000128731	HERC2
ENSG00000111087	GLI1
ENSG00000179348	GATA2
ENSG00000139718	SETD1B
ENSG00000140521	POLG
ENSG00000184492	FOXD4L1
ENSG00000102699	PARP4
ENSG00000127329	PTPRB
ENSG00000127152	BCL11B
ENSG00000102554	KLF5
ENSG00000128191	DGCR8
ENSG00000154803	FLCN
ENSG00000111679	PTPN6
ENSG00000111266	DUSP16
ENSG00000097007	ABL1
ENSG00000166888	STAT6
ENSG00000244405	ETV5
ENSG00000153944	MSI2
ENSG00000100105	PATZ1
ENSG00000172493	AFF1
ENSG00000186051	TAL2
ENSG00000182162	P2RY8
ENSG00000083093	PALB2
ENSG00000072518	MARK2
ENSG00000146374	RSPO3
ENSG00000152104	PTPN14
ENSG00000144218	AFF3
ENSG00000180917	CMTR2
ENSG00000184635	ZNF93
ENSG00000143970	ASXL2
ENSG00000104517	UBR5
ENSG00000122779	TRIM24
ENSG00000163629	PTPN13
ENSG00000157873	TNFRSF14
ENSG00000137309	HMGA1
ENSG00000125952	MAX
ENSG00000116815	CD58
ENSG00000135363	LMO2
ENSG00000151348	EXT2
ENSG00000123388	HOXC11
ENSG00000108375	RNF43
ENSG00000206503	HLA-A
ENSG00000108946	PRKAR1A
ENSG00000071564	TCF3
ENSG00000078403	MLLT10
ENSG00000180611	MB21D2
ENSG00000185811	IKZF1
ENSG00000108821	COL1A1
ENSG00000166710	B2M
ENSG00000136826	KLF4
ENSG00000167985	SDHAF2
ENSG00000104408	EIF3E
ENSG00000131023	LATS1
ENSG00000168702	LRP1B
ENSG00000196924	FLNA
ENSG00000204103	MAFB
ENSG00000184634	MED12
ENSG00000169862	CTNND2
ENSG00000064012	CASP8
ENSG00000018408	WWTR1
ENSG00000074266	EED
ENSG00000178568	ERBB4
ENSG00000196588	MRTFA
ENSG00000196159	FAT4
ENSG00000159216	RUNX1
ENSG00000130779	CLIP1
ENSG00000115414	FN1
ENSG00000128602	SMO
ENSG00000079432	CIC
ENSG00000177189	RPS6KA3
ENSG00000112039	FANCE
ENSG00000123364	HOXC13
ENSG00000198879	SFMBT2
ENSG00000019991	HGF
ENSG00000171456	ASXL1
ENSG00000175595	ERCC4
ENSG00000197535	MYO5A
ENSG00000181690	PLAG1
ENSG00000160271	RALGDS
ENSG00000072062	PRKACA
ENSG00000137265	IRF4
ENSG00000149948	HMGA2
ENSG00000175643	RMI2
ENSG00000147655	RSPO2
ENSG00000112531	QKI
ENSG00000187098	MITF
ENSG00000160294	MCM3AP
ENSG00000183770	FOXL2
ENSG00000118689	FOXO3
ENSG00000276180	H4C9
ENSG00000132781	MUTYH
ENSG00000196712	NF1
ENSG00000104320	NBN
ENSG00000164362	TERT
ENSG00000137497	NUMA1
ENSG00000175832	ETV4
ENSG00000197122	SRC
ENSG00000131323	TRAF3
ENSG00000197299	BLM
ENSG00000073282	TP63
ENSG00000138795	LEF1
ENSG00000063244	U2AF2
ENSG00000090659	CD209
ENSG00000126012	KDM5C
ENSG00000183579	ZNRF3
ENSG00000182578	CSF1R
ENSG00000145012	LPP
