# Supplementary material for: Hotspot propensity across mutational processes
Source: Mol Syst Biol. 2023 Dec 20;20(1):6–27. doi: 10.1038/s44320-023-00001-w (PMC10883281; doi:10.1038/s44320-023-00001-w)
Supplement: Supplementary file 6 — Dataset EV4 [file 44320_2023_1_MOESM6_ESM.zip › MSB-2023-12045_Dataset_EV4/README.txt]

# Dataset EV4 description: Total observed hotspots across cancer types
# This table contains filtered data, and only samples with at least 1 mutation in the mappable genome are kept
# Thus, note that ALL, LNM and PANCANCER cancer types contain 1 sample less compared to EV2
# Columns:
CANCER_TYPE	Cancer type name
NUMBER_SAMPLES	Number of samples in the cancer type
HOTSPOTS_TOTAL	Number of total hotspots in the cancer type
HOTSPOTS_SNV	Number of single nucleotide variant hotspots in the cancer type
HOTSPOTS_SNV_F	Fraction of single nucleotide hotspots in the cancer type
HOTSPOTS_MNV	Number of multi-nucleotide variant hotspots in the cancer type
HOTSPOTS_MNV_F	Fraction of multi-nucleotide hotspots in the cancer type
HOTSPOTS_INS	Number of insertion hotspots in the cancer type
HOTSPOTS_INS_F	Fraction of insertion hotspots in the cancer type
HOTSPOTS_DEL	Number of deletion hotspots in the cancer type
HOTSPOTS_DEL_F	Fraction of deletion hotspots in the cancer type
MUTATIONS_TOTAL	Number of total mutations in the cancer type
MUTATIONS_SNV	Number of single nucleotide variants in the cancer type
MUTATIONS_MNV	Number of multi-nucleotide variants in the cancer type
MUTATIONS_INS	Number of insertions in the cancer type
MUTATIONS_DEL	Number of deletions in the cancer type
MUTATIONS_IN_H_TOTAL	Number of total mutations overlapping a hotspot
MUTATIONS_IN_H_SNV	Number of mutations overlapping a single nucleotide variant hotspot
MUTATIONS_IN_H_MNV	Number of mutations overlapping a multi-nucleotide variant hotspot
MUTATIONS_IN_H_INS	Number of mutations overlapping an insertion hotspot
MUTATIONS_IN_H_DEL	Number of mutations overlapping a deletion hotspot
