# Supplementary material for: Hotspot propensity across mutational processes
Source: Mol Syst Biol. 2023 Dec 20;20(1):6–27. doi: 10.1038/s44320-023-00001-w (PMC10883281; doi:10.1038/s44320-023-00001-w)
Supplement: Supplementary file 7 — Dataset EV5 [file 44320_2023_1_MOESM7_ESM.zip › MSB-2023-12045_Dataset_EV5/EV5_table.txt]

Mutation_type	Trinucleotide	Trinucleotide_genome_frequency	SBS1	SBS2	SBS3	SBS4	SBS5	SBS7a	SBS7b	SBS8	SBS13	SBS17a	SBS17b	SBS18	SBS40	SBS93	SBS1_normalised	SBS2_normalised	SBS3_normalised	SBS4_normalised	SBS5_normalised	SBS7a_normalised	SBS7b_normalised	SBS8_normalised	SBS13_normalised	SBS17a_normalised	SBS17b_normalised	SBS18_normalised	SBS40_normalised	SBS93_normalised
A[C>A]A	ACA	0.04041784373168975	0.000876022860356065	5.79005909129116e-07	0.0209197492105927	0.0424507363741909	0.0120520481367051	6.716945621348929e-05	0.0023442806064472	0.0443106405724723	0.00181687918087284	0.0020727991863288197	0.000607768765141304	0.0516883199119327	0.0283232393641942	0.0116277043206954	0.00010702606933140765	3.9784748442155227e-07	0.015241585673745449	0.022396581740877993	0.006891594947265788	3.4953501073425504e-05	0.0011824381862454122	0.0321088648458182	0.0013971879729239394	0.0018557287999927895	0.000602807922076567	0.02606616241274386	0.021033542894054538	0.007794618151908436
A[C>A]C	ACC	0.022682347175351513	0.0022201195808427	0.000145504532003707	0.0163431921068143	0.0329895820389566	0.00933708706453245	0.000176729831442553	0.00045678770068811604	0.0472995640705189	0.000708842466041201	0.0009052934284552689	0.000126994323924781	0.015617160603031	0.0132543494116393	0.00801102801757618	0.0004833209833197165	0.00017815388103462515	0.021217573262954627	0.031014049212785156	0.009513831202097218	0.00016387543619151722	0.00041055221591669816	0.06107439995683107	0.0009713229828258254	0.0014442148063697798	0.00022444505000976554	0.014033690825624813	0.017539332897933788	0.009569169833922427
A[C>A]G	ACG	0.0046125472118611075	0.000179727205679816	5.36186073164881e-05	0.00180754877738393	0.0161159612218968	0.00190813974719045	7.3305382042244e-05	0.000192187641025743	0.00476727552433761	0.000270655854422162	4.89499976093771e-05	5.9747071100132396e-05	0.0025046687585242	0.00301186501563961	0.00181662009666457	0.00019240673693284084	0.0003228356344065963	0.011539739883519645	0.07450493516904853	0.009560957340797233	0.00033426201582746086	0.0008494281002994478	0.030270492876298166	0.0018238055443278117	0.0003840097659589364	0.0005192655498528163	0.011067952730550643	0.019599154154605183	0.010670807743225784
A[C>A]T	ACT	0.032418587594014434	0.0012650526378418302	9.75912243380865e-05	0.0122650656971785	0.0296627698719921	0.00663587169503364	0.000248522446240606	0.000714050506828172	0.0472045874219964	0.000347256843861562	6.18574864123409e-05	0.00045563444609569696	0.0214692003868359	0.0148584134555463	0.00845689051563497	0.00019269115658966982	8.360330333768682e-05	0.011140959805363046	0.019511347535473966	0.00473081447972583	0.00016123655893474746	0.00044903152696453117	0.04264618441581597	0.0003329343878759978	6.904442187410692e-05	0.0005634250794357173	0.013498316322587713	0.013756913248501375	0.007067903703623514
C[C>A]A	CCA	0.03617290104537174	0.00030502624638517996	0.000205314317697578	0.0223756961412788	0.0802688813720344	0.0073785211091403095	0.000451034045542104	0.00113412108279433	0.0398395762397846	0.0013819222041292802	0.00029208536613245	0.000267858225331325	0.0734374867262265	0.0206565623425018	0.00645583846048336	4.163908204706071e-05	0.00015763137238256468	0.018215455410641887	0.04731877818537491	0.004714308625559621	0.00026225149683363453	0.0006391724916676389	0.032256811337750685	0.0011874140547775862	0.00029218430070909686	0.0002968488437464918	0.041380171522747644	0.0171402580894155	0.004835521513815175
C[C>A]C	CCC	0.025806933100220423	0.00173825872471949	9.34388688604433e-05	0.024991557884713	0.0787427844376687	0.006056582704128679	0.00023631317797428398	0.00153166941832463	0.0382896003886823	0.000949095003583006	0.00114083948146752	4.03511845744975e-05	0.0193206141617684	0.0145007617938357	0.00473231962106865	0.0003326023386216645	0.00010055367257667557	0.028516994481207918	0.06506448906792256	0.005424044985085795	0.00019259434697725382	0.001209958953157756	0.043454474465282215	0.0011430763032399213	0.0015996264084694254	6.26806667485937e-05	0.015259572009805218	0.016865416534617997	0.004968344234800051
C[C>A]G	CCG	0.004889261550463087	9.19544820464989e-05	2.2214428150603e-16	0.00251908100337676	0.0245931486072583	0.00346761587777843	2.23088490673349e-16	0.000409627504158682	0.00341899991854442	4.3133810832965794e-06	2.2182737040439702e-16	2.22441048268914e-16	0.0120182630528982	0.00254567409679789	0.0015121386965286801	9.287031288361563e-05	1.261823549447599e-15	0.015172099447270717	0.10726067248622576	0.016391539296119213	9.596787661334916e-16	0.0017079998617450178	0.020480751311303225	2.742057070024875e-05	1.6417320604737157e-15	1.8238342934862184e-15	0.050102137726981265	0.01562795609065239	0.00837958213760164
C[C>A]T	CCT	0.03508124420264694	2.18022097545941e-16	0.000415576547930377	0.0153153805568239	0.0686334453739113	0.00644522734929124	0.000368768572780014	0.0014823606404047401	0.0327866701698049	2.1913995487086698e-16	0.00013565049538908201	0.000179895424856254	0.0360251456145823	0.0145990663384395	0.00999642179406317	3.068829797813269e-17	0.0003289900809878626	0.012855815264220109	0.04171867099342035	0.004246149493566784	0.00022109091933983878	0.000861431759796629	0.027372369132485218	1.9415496930547525e-16	0.00013991903947467807	0.00020556957851908036	0.02093093256495882	0.012490871584158542	0.00772046734225539
G[C>A]A	GCA	0.028601790348952844	0.0015562695989650198	8.57251586418347e-05	0.007143790303714721	0.0316669246757628	0.0102053008592886	4.05479677564356e-05	0.000747719196214448	0.0242231620266631	0.0009437715950947711	0.00177563180537408	0.000993828319578499	0.10898273788084199	0.0142078442607686	0.0022441972257926397	0.0002686821973966295	8.323803884844415e-05	0.007354993567217994	0.023609257119662306	0.008246404243352858	2.9817269071048316e-05	0.0005329510274013902	0.02480434020641045	0.0010255943359598041	0.0022464156467069383	0.0013929382488476825	0.07766445813915801	0.014909999135579442	0.0021258949857032618
G[C>A]C	GCC	0.023073694080800615	0.000329319171160487	2.18723508330305e-16	0.0107709803774159	0.0343943906004591	0.00754877784507113	0.00013592887231956102	0.00021253366507217902	0.0258646334571483	0.000442350782909231	0.0012593094186941	2.73033031616265e-06	0.0170595231665851	0.0100653662901851	0.00167836928897786	7.04769595744475e-05	2.6326013149220104e-16	0.013746271667500911	0.03178631190193634	0.007561214196029545	0.0001239043559360641	0.00018778140903719413	0.032830633425311166	0.0005958701093761632	0.0019749028659189387	4.743640582180247e-06	0.015069803138777538	0.013093480415593087	0.001970808375170575
G[C>A]G	GCG	0.004197226819628268	0.000582768122955382	1.3933036408014099e-05	0.00144412619456053	0.0154539740009943	0.00235977957739148	4.278208329961e-05	7.36473579321017e-05	0.00276436872588365	0.00016438965264684198	0.000106578282799433	9.274334122196559e-05	0.007618736470166091	0.0025716387668869	0.000298292217363916	0.0006856154971302411	9.21913327832441e-05	0.010131868034200535	0.07851405174379747	0.012993945045658751	0.0002143835610677466	0.0003577146479565524	0.019289616607660452	0.0012173458205269945	0.0009188332401846095	0.0008857966092927213	0.03699800730580377	0.018390357594499373	0.0019255441842759447
G[C>A]T	GCT	0.027742001258914618	2.1854273864506796e-16	5.06611173221181e-05	0.00996880129206236	0.0211377344953292	0.00678912471479853	2.2159078354486698e-16	0.000146595557326955	0.026789926332534002	6.0852661370642e-05	4.6648162619811e-05	0.000529085494438493	0.0619759273756968	0.0107514581868817	0.00308768076741545	3.889966584105561e-17	5.071585337219635e-05	0.010581615347213347	0.016247640579541034	0.005655982099388864	1.679986906523239e-16	0.00010772711122156437	0.028282890779106534	6.817791570605857e-05	6.08453192404322e-05	0.0007645427646900518	0.045534761722818805	0.011632477801444935	0.0030155644226650337
T[C>A]A	TCA	0.03921427822283917	6.506497550281e-05	0.0006379630416471349	0.008459190280286409	0.040040132747806	0.0078948124438419	0.000391022093072092	0.0029180406060572398	0.0299450720527654	0.0788717380408331	0.000190274305032279	1.23964160038532e-05	0.0740766285648105	0.026116009727491	0.009938121036373091	8.193138972476326e-06	0.0004518123053514224	0.006352305648106128	0.02177313346400876	0.004652963202025709	0.000209724448564982	0.0015170122839759461	0.022365118352298333	0.06251426305219128	0.00017557647976400154	1.2672597202401086e-05	0.038503020782067535	0.01998965253476691	0.006866478447891241
T[C>A]C	TCC	0.030482885372860806	0.00249718027421162	0.000169414891007159	0.016867475091287	0.0470970035386436	0.009193832858511629	0.0006365049745897139	0.0035354442567514	0.0251762369482197	0.0292987874938127	2.5890134404873998e-05	2.22529359255909e-16	0.0436836916732799	0.0210552676268202	0.00404940576548026	0.00040452102531674157	0.00015434844857416946	0.01629449190144499	0.03294631570374279	0.00697063845598987	0.00043917511139833975	0.0023644487957143207	0.024189383977090334	0.029874146426670162	3.0733261469480424e-05	2.9264759493028597e-16	0.029209295444850923	0.020732293208841186	0.00359922692674453
T[C>A]G	TCG	0.004004969205567544	2.23914876101514e-16	8.647695728718159e-05	0.00144015295005676	0.0111351389815758	0.00234586931440499	3.5022878628519e-05	0.000306528807259219	0.0019387392679009602	0.012266944423306001	2.2575440092516e-16	9.654097515217329e-05	0.0129444998484509	0.00323332561924061	0.000178249064939074	2.76077518723267e-16	0.0005996640038615023	0.010589031871692358	0.059287906139753196	0.013537443593296386	0.0001839266449545163	0.001560321549185344	0.014177847143353402	0.09520048196205028	2.0397054814083413e-15	0.0009663316742339612	0.06587853230020455	0.024232203726187614	0.001205874425237264
T[C>A]T	TCT	0.04444361808701636	5.839205565658149e-06	0.00044116637097671104	0.0100712416848926	0.04172703727096	0.012810853164458999	0.0006172373884777549	0.00142484462134252	0.0321925102694674	0.0355940769058342	0.000289650373401285	0.0025802550798014897	0.122981486612632	0.0243111541920133	0.00882842153142627	6.487713070796626e-07	0.000275676504675898	0.00667298931361588	0.0200206325406583	0.006661939329081125	0.00029210218729002	0.0006535820144931048	0.021214631873141248	0.024892599858436414	0.00023582785700282646	0.0023273781332112326	0.05640117516341636	0.016418701987298726	0.005382049151951338
A[C>G]A	ACA	0.04041784373168975	0.0018390547632757199	2.2261778919964303e-16	0.0198134163196479	0.006930937763463861	0.0101438071817268	6.50641448993352e-05	8.612464373900439e-06	0.00435068194283005	0.0038633639725153203	0.00101136578656624	0.000145944473208273	0.00173632608636201	0.0122533163206797	0.00889848841394802	0.00022468226744516825	1.5296549832070036e-16	0.014435540277537759	0.0036566930851812595	0.005800425747282042	3.3857943577094285e-05	4.3440647529015985e-06	0.0031526391107118573	0.00297094365671189	0.0009054522164216065	0.0001447532181302276	0.0008756206014378029	0.009099617847782415	0.005965091423287758
A[C>G]C	ACC	0.022682347175351513	0.0011879587230825	0.000130757451057385	0.0115888089484683	0.00281352591563474	0.00563785977413505	2.13260578723975e-05	0.00018727304865521398	0.0029191153558165398	0.0009349641958463	0.000561124140295259	4.272522215763929e-05	0.00256002822543356	0.00858565320097235	0.00536100728107385	0.0002586191226535331	0.0001600977444432776	0.015045188313731432	0.002645042034964262	0.005744580280927334	1.977491297059653e-05	0.00016831750283786482	0.0037692359805994034	0.0012811763615358674	0.0008951614649503315	7.55109703133626e-05	0.002300459445466344	0.011361299220452668	0.006403721100580028
A[C>G]G	ACG	0.0046125472118611075	0.000116771913294796	1.55832281302221e-05	0.000261319908958935	0.00132233527974538	0.0017740542514419302	5.23021546031742e-05	0.0005217997780537651	0.000295117056268519	0.000270655854422162	0.000156310916735826	2.2892778101940803e-16	0.00197899753759936	0.00232078639903736	0.0016834603506474099	0.00012501002682077262	9.3826035238628e-05	0.001668316680303133	0.006113225449768092	0.008889106284416878	0.00023849031466341357	0.002306242960490438	0.0018738876542470308	0.0018238055443278117	0.0012262496728100488	1.9896257322539215e-15	0.008745049071052327	0.015102087961596388	0.009888628766182211
A[C>G]T	ACT	0.032418587594014434	0.0011266875055778698	9.100531349318492e-05	0.0174927986172873	0.00356958756086685	0.0101395316368895	9.580139459920121e-05	0.000286625907670463	0.00573485519531064	0.00399145797542025	1.96182319366e-05	0.000318744272597647	0.00409319334477992	0.0146576240845255	0.0139612449031832	0.0001716155613376731	7.796136262164656e-05	0.015889565624042316	0.0023479757203705987	0.007228627268567437	6.215409287968483e-05	0.00018024504955618475	0.005181057723708717	0.0038268320445516966	2.1897583636448124e-05	0.00039415043934209093	0.0025735107755213904	0.013571009015413606	0.011668205278993668
C[C>G]A	CCA	0.03617290104537174	2.3561322236803898e-05	2.2012063868538396e-16	0.0191933749122969	0.00778817027438698	0.0069117775127344	2.2105624649646001e-16	0.000455638119227898	0.00496752820944945	0.00553755968940376	0.000547536296512695	0.000191750906694749	0.000608340261664552	0.007507865928332409	0.00335589024582517	3.216352170942821e-06	1.689990194293841e-16	0.015624812863350575	0.004591152827651616	0.004416095293929339	1.2853205229428696e-16	0.0002567903519155956	0.004022046301465171	0.004758137748073043	0.000547721756922477	0.00021250433832774662	0.0003427843938303285	0.006229824574806807	0.0025136130002353135
C[C>G]C	CCC	0.025806933100220423	7.45800391388028e-05	0.000344145256768264	0.0139281014298204	0.00678748969995965	0.00894677607922593	0.000128987609644297	0.000948646865542995	0.00538817572479911	0.000635344589175401	0.000231118343228333	4.57509781306954e-05	0.00222778510232635	0.00922327365798394	0.00316598206952061	1.4270312629130654e-05	0.0003703498328899589	0.015892870442096238	0.005608444666206125	0.00801239218480916	0.0001051244143917513	0.0007493939322783508	0.00611498532423817	0.000765199839358956	0.0003240622465433739	7.10685905227363e-05	0.0017595220786816171	0.010727322761814859	0.003323885540730021
C[C>G]G	CCG	0.004889261550463087	0.000347295897858022	4.85131233602853e-05	0.0015054268944482698	0.00341292674549708	0.00249548079065557	7.75307534851325e-05	0.000794155283797839	1.0527712359154401e-05	0.000486127013544741	0.00023181959429648702	2.22441048268914e-16	0.00358544847744795	0.0016837529459135599	0.0007776288474218371	0.00035075482977502945	0.0002755641563143401	0.009066991701556245	0.014885154549108923	0.011796223366282301	0.0003335206474230744	0.0033113428692164524	6.306389699961421e-05	0.003090355312175837	0.0017156839550896493	1.8238342934862184e-15	0.014947137755216023	0.010336600878856666	0.004309263967980326
C[C>G]T	CCT	0.03508124420264694	2.18022097545941e-16	6.27806851505273e-05	0.0221774666504659	0.0067837695282619605	0.00946425526020733	9.47695579509928e-05	0.000885436892590748	0.00545450967370389	0.0063175482485295	3.86158344538264e-05	0.00019076822525965402	0.00376130308207347	0.0138045593268237	0.00601230938091484	3.068829797813269e-17	4.9700164253748395e-05	0.018615888337150003	0.004123497625726477	0.006235100874220569	5.681798894862521e-05	0.0005145464873953002	0.004553766864767982	0.005597260376374062	3.983096744169682e-05	0.00021799411348451934	0.0021853508105012104	0.011811096259850554	0.004643445343058262
G[C>G]A	GCA	0.028601790348952844	9.44596547726241e-06	6.5039737531044e-05	0.0127245633740781	0.0053012035295818	0.00468243215896773	1.95748809858655e-05	5.1217762636137104e-05	0.00258246934003268	0.00149173592480733	0.0008758453511901331	5.9649615573899794e-05	0.000634899436278302	0.00506279520841473	0.0035352575988410297	1.630798906983347e-06	6.315275801262471e-05	0.013100759930388275	0.00395230918237384	0.0037836442998913267	1.439454368947163e-05	3.650643096543034e-05	0.002644429658369381	0.001621065862950164	0.0011080634482071264	8.360420952502608e-05	0.0004524489075079405	0.005312999691974086	0.0033488974659484443
G[C>G]C	GCC	0.023073694080800615	0.000159316649174985	0.00025599477880811403	0.008527849601568679	0.00568298120553562	0.005012783196465529	3.27017287029667e-05	0.00044681496098895304	0.00235940740315207	0.000469813802690735	0.000821502628601225	5.4508393002527704e-05	0.00132137347070659	0.00529911931159745	0.00460471353055444	3.409504828970324e-05	0.00030812060232943616	0.010883516008305696	0.005252048661957866	0.005021041583768634	2.9808874036792093e-05	0.0003947776599293569	0.002994855491850894	0.0006328642625081639	0.0012883155414393011	9.470217709028908e-05	0.001167256428090282	0.006893332336444595	0.005407038874504614
G[C>G]G	GCG	0.004197226819628268	0.000164803251125372	2.2353000856022704e-16	0.00244390586771782	0.00333321007864583	0.0015227637443851	4.53993401602921e-05	0.000340454864514654	0.0004923401234420509	0.00024157259931639703	2.3829295305156198e-05	2.2382862654219e-16	0.00064396463021642	0.00120009809121389	0.000919150978736656	0.00019388785779151613	1.479040806522555e-15	0.01714623821172398	0.016934403317289654	0.008384981632027654	0.00022749879068600912	0.0016536328718979173	0.003435522957860689	0.0017889045289451652	0.00020543724332429435	2.1377991761068956e-15	0.003127212522276273	0.008582166877433066	0.005933328858589285
G[C>G]T	GCT	0.027742001258914618	2.1854273864506796e-16	0.000132589642991481	0.0146541378993316	0.00303107136159437	0.00668957743159035	4.1734587035356e-05	0.000276237886935827	0.00484011308461396	0.00267158025529648	0.00078110859535726	2.20947687752404e-16	0.0012236017764383198	0.00694862760596611	0.0056501316159677396	3.889966584105561e-17	0.00013273289749754518	0.015554974560403547	0.0023298503472549362	0.005573049810541528	3.164100900178289e-05	0.0002029959850909752	0.005109845694663868	0.0029931767870952563	0.0010188354519621297	3.192753492994031e-16	0.000899000913628689	0.007518027319822719	0.005518166276868444
T[C>G]A	TCA	0.03921427822283917	2.2050895953080096e-16	2.2263811938546404e-16	0.0133777920009285	0.00360159988033029	0.0078445909906368	2.23584427577119e-16	0.000255580108254669	0.00147715623884447	0.316485328594229	0.00375541391511077	0.000159953754888429	0.0021480214787086	0.0125557739074476	0.0128721772983278	2.776702113772386e-17	1.5767471689102896e-16	0.010045857921499533	0.0019584878844510403	0.004623364199468295	1.1991936417946394e-16	0.0001328693517689279	0.0011032457710697513	0.2508483719942358	0.0034653252585000313	0.00016351738325678884	0.0011164832584501985	0.009610409872484096	0.008893686006933493
T[C>G]C	TCC	0.030482885372860806	0.000200366638602751	9.836029260239151e-05	0.0203815324019718	0.00597499298624583	0.007619752423630141	5.09404138468812e-05	0.00162710786816399	0.0013440700203432	0.0632813947570443	0.000722724601340692	6.1669571309485e-05	0.00464890663678942	0.0141371082637222	0.00708326795390717	3.2457615865335466e-05	8.961289337806171e-05	0.01968917771424604	0.004179756469877817	0.005777192177265324	3.5147819449961474e-05	0.001088183820754882	0.0012913854394143813	0.06452409177188949	0.000857920773839165	8.110144110624056e-05	0.0031085121757822996	0.013920254011650578	0.00629580986088849
T[C>G]G	TCG	0.004004969205567544	6.96847192889911e-05	4.17684717494946e-05	0.000531120236900364	0.00186947746204437	0.0017441028381011	6.46497904915974e-06	0.000371921619474519	7.97944267104501e-05	0.0139903994249275	0.000386426452034058	1.57348592519315e-05	0.0009163075089572699	0.0017747591727062	0.000714393794841778	8.591829506455004e-05	0.00028963841687097247	0.003905174874666675	0.00995384112254568	0.010064795019363828	3.395157544945277e-05	0.001893190146344884	0.0005835303403211773	0.10857575628729696	0.003491387760969236	0.00015749885331888954	0.004663370121093207	0.013300957250336401	0.0048329521786964185
T[C>G]T	TCT	0.04444361808701636	0.00154917698680726	0.0011831279948920901	0.023738633861081	0.00341494881297445	0.0126091074453337	0.000282942424408236	0.000721517063573445	0.00025128323063001204	0.36997786980993896	0.000284621721085291	0.00150598545513706	0.00320558301170631	0.023907649558121004	0.0259612339988245	0.00017212299983746106	0.0007393142625399092	0.015728711020057583	0.001638492445216103	0.0065570268987019155	0.00013390002386377714	0.0003309628073390611	0.00016559383499724676	0.2587427985285365	0.0002317336233743056	0.001358391906543524	0.0014701289919644596	0.016146192410746083	0.015826683958124334
A[C>T]A	ACA	0.04041784373168975	0.0247184780010176	6.099527766860171e-05	0.0142817518649239	0.00875169209610095	0.0327413974380489	0.000122308562060383	0.00141864191205603	0.00684252748976273	0.00716768819706977	0.0012216497619909	0.00057078283699948	0.00923364161533556	0.0197860927473272	0.008983093117524241	0.0030199229495318147	4.191117465199456e-05	0.010405313296499324	0.004617304766484316	0.018722166273405418	6.364667359638648e-05	0.000715552722148511	0.00495830770068077	0.005511983321754878	0.001093714558449858	0.0005661238873449325	0.004656479498975606	0.01469364521322253	0.0060218060885427315
A[C>T]C	ACC	0.022682347175351513	0.00615401568023061	0.0013567314470615901	0.0122821564923938	0.00414103462230746	0.017704857887195998	0.0174755196454368	0.0377518685384321	0.0027904763740347898	2.18256626159704e-16	0.00168633089614217	6.92069842783881e-05	0.0045961896711452	0.0119684796925997	0.00501776983585197	0.0013397318485002597	0.0016611645664039347	0.015945327785493204	0.003893054826109363	0.018039997724315627	0.016204442573127677	0.03393067120699821	0.0036031340560306103	2.990758698853443e-16	0.002690204051080966	0.00012231385283477866	0.004130168502478189	0.015837755825746227	0.005993724106500911
A[C>T]G	ACG	0.0046125472118611075	0.37062389871826396	3.35244447275174e-05	0.00265451449021527	0.0008088972844067401	0.00637421818250647	2.29594103868264e-16	0.000561063919768702	0.00333296535575984	0.000310639105643618	4.06202711254284e-05	0.00029462902759000095	0.0125748801868293	0.00027539998601910096	0.0181987334658972	0.3967709546920157	0.0002018494310725754	0.01694693228608322	0.0037395746306003053	0.031938765603311804	1.0469161450775803e-15	0.002479782034745165	0.021163136794468167	0.00209323136337624	0.0003186635662894529	0.0025606393953223157	0.055567499305645134	0.001792114438109444	0.10689917299789473
A[C>T]T	ACT	0.032418587594014434	0.009468128336347371	0.0018560294199268	0.0121645323717918	0.004273449896812429	0.0220861085159969	0.00743563125445683	0.0108616133433018	0.0125544115484033	0.00031732090904591	0.000737685558024193	0.00014688215696506002	0.007995772293601959	0.0169667018512658	0.00653690622118176	0.0014421728751007983	0.0015900014745204253	0.011049640462696143	0.002810956848331001	0.0157455247434142	0.004824093819741227	0.00683033872002387	0.011342070323355312	0.00030423314754186	0.0008233938336766454	0.0001816304532391455	0.005027176686496446	0.015708907695923955	0.005463263785372671
C[C>T]A	CCA	0.03617290104537174	0.00195529645118705	0.00426422044448814	0.016011053683315003	0.0126321535740376	0.0192655867452654	0.0495641808288027	0.10644820689385301	0.0026526600638460103	1.9050784671210802e-05	0.000812888425744885	0.000451701878141755	0.011611062090498002	0.0194648375919729	0.00864431235530197	0.0002669171926093634	0.0032738823494840212	0.013034170316059265	0.007446697434377444	0.012309231135377737	0.028818845805893938	0.05999250579687445	0.0021477727249824045	1.6369350898005306e-05	0.0008131637657022647	0.0005005901165761876	0.006542540632650657	0.016151397045795414	0.0064747218540334075
C[C>T]C	CCC	0.025806933100220423	0.000262195450097354	0.00016668003889061298	0.0199537339632887	0.0113618823216209	0.0187418683026783	0.0544504947582412	0.17984763492585998	0.00396711839078616	0.00132363456078209	0.0016915895759690698	5.7826880083646996e-05	0.0066636403945691	0.0170655223832216	0.0039386996148748	5.0169067836787525e-05	0.00017937171393530855	0.02276850942768386	0.009388226151582257	0.016784504025509767	0.04437694744934218	0.14207259966110442	0.004502241942021513	0.0015941663319978304	0.002371859847040856	8.982703823581877e-05	0.005262995244198126	0.019848415377475594	0.004135142401846766
C[C>T]G	CCG	0.004889261550463087	0.193380670398217	0.00275937067162198	0.00224810416237608	0.0033225845669398	0.0175385196130411	0.0067126626565837295	0.022188156475262	0.00149393251572762	0.00198236220687302	0.00189852253949709	0.000541638965067356	0.0168255682740574	0.0023652719954499997	0.0072638700248597796	0.19530666657927795	0.015673772340671927	0.013540040940990643	0.014491135752220727	0.08290518430118056	0.028876432828501025	0.09251665917785538	0.008949067288516657	0.012602063670553096	0.014050859977027284	0.00444099561149335	0.07014299281777345	0.014520463139346263	0.04025305062948671
C[C>T]T	CCT	0.03508124420264694	0.000191624803224234	0.0014313206520167401	0.0228736203121397	0.0159150018258346	0.0229406397178162	0.0561083366111526	0.125353987040937	0.0144062641655204	0.0014313195250574599	0.00172286030640148	0.00013442735044203602	0.00659964788807086	0.0214516893136254	0.00686073254906646	2.6972674456116467e-05	0.0011331012290555856	0.019200243576432723	0.009673894723112024	0.015113413451678335	0.0336391022436421	0.07284590720427825	0.0120272531036678	0.0012681293040222442	0.00177707393201416	0.0001536124322999722	0.003834454588346448	0.0183539337563146	0.005298702143648408
G[C>T]A	GCA	0.028601790348952844	0.004373314569243479	2.21771582101267e-16	0.0164317196326678	0.00409866208619841	0.0194100820264901	8.479119365816209e-05	0.0008569703924441731	0.000276264161956984	0.007140442626744421	0.00163597537124353	6.08445995252968e-05	0.00967846699712435	0.0143078995020416	0.0061196760502276295	0.0007550309850892636	2.153373858840269e-16	0.016917516760501416	0.003055755114538568	0.01568433748245545	6.235187547123155e-05	0.0006108218879734434	0.00028289247508137526	0.007759501930654786	0.0020697312699996455	8.527908517494316e-05	0.006897173897128919	0.015014999129491955	0.005797079008825647
G[C>T]C	GCC	0.023073694080800615	9.014990880145479e-05	1.2652615504309099e-07	0.0132413887208598	0.004408016726380679	0.0213141962684361	0.0115244043923105	0.0259983041460386	0.00024186393881684502	0.000903337186384482	2.1841147730475701e-16	0.000154194913538682	0.00805643377289017	0.0114468871535438	0.0050661035959744	1.92928078127101e-05	1.5228949310535368e-07	0.01689908627013859	0.004073762962144717	0.021349310671142215	0.010504934525014033	0.022970470035712544	0.0003070040148550093	0.0012168433940918974	3.4252221580781446e-16	0.0002678962487058628	0.007116779863804173	0.014890624786360714	0.005948821550773634
G[C>T]G	GCG	0.004197226819628268	0.21642836593573	2.2353000856022704e-16	0.000533215825683888	0.00048685068421433096	0.0124039695734681	5.556637642678769e-06	0.000177804320933469	0.0019269869585539301	0.00017842291567767	0.00161878335195365	0.0008581770210474089	0.0149149867405367	3.96334915837865e-18	0.009093597013222921	0.25462381324428085	1.479040806522555e-15	0.0037409974280125055	0.0024734492117980678	0.06830150600923225	2.784464134338738e-05	0.0008636183544630066	0.013446411576872788	0.0013212655856939335	0.013955863365068105	0.008196494598974858	0.07242996139231381	2.83427864103462e-17	0.05870123933403926
G[C>T]T	GCT	0.027742001258914618	3.76324715873121e-05	4.986953736396e-05	0.0112647454600304	0.00379880983147189	0.0185157946767232	0.0159982583635531	0.0053751704353217	0.00459113607408855	0.00125663219415797	6.55059304873942e-05	2.20947687752404e-16	0.00665519990599377	0.0126429184234627	0.00449316083881239	6.698417795051719e-06	4.992341816325578e-05	0.011957225342351012	0.002919976915474113	0.015425405725605938	0.012129053450683417	0.003949994078124039	0.004846993549876632	0.0014079016739299867	8.544236318869207e-05	3.192753492994031e-16	0.0048896878960779785	0.013678932229476873	0.004388217886325079
T[C>T]A	TCA	0.03921427822283917	0.00109760065057932	0.5351301882986921	0.00579369037032696	0.00376256523811042	0.020389910001270998	0.238623738849123	0.00665112014001324	0.00506453567603817	0.00691874866611359	0.0005327680540903809	0.000107968784549689	0.0114427312417187	0.0301338573778742	0.00860529004666546	0.0001382125267393426	0.3789849697470459	0.004350687340438918	0.002046018069230978	0.012017195038310634	0.12798568912427116	0.0034577417920969053	0.003782556929381996	0.005483846113312478	0.0004916141433392041	0.0001103742336983319	0.00594762109641694	0.0230649836939618	0.005945594587449855
T[C>T]C	TCC	0.030482885372860806	3.68161360585349e-05	0.0969651111470385	0.0133534177806022	0.00701936150821149	0.0230597770715122	0.331262809102509	0.211925777890496	0.00025276540681081096	0.00446457714191431	9.056548946260941e-05	0.000602725260047394	0.0114218826852154	0.0231607943895023	0.00784993154349885	5.963887053088712e-06	0.08834178850745096	0.012899806088643944	0.0049103357520077235	0.017483607904881848	0.22856440546045714	0.14173258406128467	0.0002428575602480779	0.004552250884064019	0.00010750708452258403	0.0007926419163134193	0.007637292845672038	0.022805522529725387	0.0069772422475699765
T[C>T]G	TCG	0.004004969205567544	0.110451284175635	0.0448098653234869	0.00101014983518165	0.00028706183980025497	0.0162170965647997	0.0754417240224782	0.0586491784555972	4.2550224984984206e-05	0.00120641850113505	0.0001799933737106	6.33454978916468e-05	0.012027173087536997	0.00216235025640066	0.00987675811588531	0.1361817356930917	0.3107285928567227	0.0074273422135487065	0.001528431341767939	0.0935849361449619	0.3961908253235354	0.29854152307746235	0.00031116643467254555	0.00936269202767269	0.001626251667609348	0.0006340598998128197	0.06120997489310314	0.016205764006157017	0.06681734919771723
T[C>T]T	TCT	0.04444361808701636	2.2145286413975698e-16	0.300795252938667	0.00825296334659709	0.007294653973276771	0.0211833005081606	0.107739642034453	0.10307386622477802	0.0053183237968681294	0.0014237630762333699	0.000349994201193219	0.000898571321565108	0.00378016864588009	0.0225962594979708	0.0105472386862582	2.4604762156252586e-17	0.18796125318811252	0.005468236980164697	0.0034999749865266983	0.011015805189819207	0.0509868418271323	0.04728040104843737	0.003504736989700767	0.000995703994337458	0.00028495866054508166	0.0008105071709042988	0.0017336426792033755	0.015260536286949811	0.006429887474758302
A[T>A]A	ATA	0.04224609152611327	0.00078381163610561	9.48666602243016e-05	0.00547148843052349	0.00938995869583773	0.007344732367776	0.0019272531382518	0.00248252152490266	0.0194152976169594	2.19607737098627e-16	0.00100218583421313	6.20082011390074e-05	0.00247642132964036	0.0060710477859899	0.0103675837845293	9.161623652725365e-05	6.236398188837451e-05	0.003813868966526896	0.004739655738612384	0.004018106711904245	0.0009594983159176007	0.0011979769981546153	0.013460078128891224	1.615708581974013e-16	0.0008584048108399202	5.884049422155541e-05	0.001194801672170612	0.004313400307423927	0.006649133052677668
A[T>A]C	ATC	0.026551944243358525	0.00220131415270956	0.000875074368898528	0.00723975465288627	0.0035452178533003204	0.006948775667897479	0.0006706057570855241	0.00046910061187672595	0.0213670461234536	6.49826924028379e-05	0.0009967299022831972	0.00028842180163688	0.000879782153423284	0.004452175029846029	0.0058066874370275605	0.00040938598889296216	0.000915283001622652	0.00802923815126796	0.002847188704984621	0.006048448547917858	0.0005312059623012096	0.0003601734237885029	0.023568840870631394	7.606822885564813e-05	0.0013583496613463809	0.00043545719703940653	0.0006753620326522727	0.005032902897666548	0.0059252424740568075
A[T>A]G	ATG	0.036794346254438406	0.0011172805613995302	2.5233114410149103e-05	0.009610496983695609	0.0123643171487896	0.00907925311827972	0.000583325289017739	0.0015558006409624099	0.0227080561753272	0.0005838245403996919	0.00019851464601987098	6.50992283961348e-05	0.0025866293962939803	0.00689926335502061	0.00529563773597601	0.00014994377088847177	1.904568190811632e-05	0.007691509379593884	0.007165701240941767	0.005702969640274961	0.0003334430768794562	0.0008620150481730733	0.018075442296812544	0.0004931774214968373	0.00019522789942692044	7.092648947750405e-05	0.0014328836900040025	0.005628132085057046	0.0038995202737452943
A[T>A]T	ATT	0.05083654118008695	0.00017945559959881298	2.20792375685429e-16	0.00609478732997757	0.0042002881006308205	0.006175832491187271	0.0036888852531921	0.00827241686311701	0.0249134374949811	0.000600000333259913	0.0014499864598697	0.000627570780038486	0.007804147275847471	0.0106586401223788	0.0132294744724966	1.7431240567262643e-05	1.2061875428988189e-16	0.0035304444296656344	0.0017618654431724532	0.002807705420372306	0.0015261989231319987	0.0033174043452287786	0.014353166551409093	0.00036684062760447783	0.0010320919036888331	0.0004948806065539088	0.003129012395689023	0.00629315536787713	0.007050835843851648
C[T>A]A	CTA	0.025962308426921547	4.22647255611115e-05	0.000241151049401394	0.007938556158804441	0.0144000217946099	0.0035343597579299995	0.00017639983564285902	0.00112021033862284	0.0189780208752371	0.00020740958700283	0.000432020637731996	9.301190221221921e-05	0.000540769705046038	0.00108829890547439	0.0106200253784572	8.038629731192519e-06	0.0002579601447839712	0.00900419796342188	0.011827405760214675	0.0031462952563904873	0.00014290481501373127	0.0008796264174197837	0.021409063938406254	0.00024830613632026666	0.0006021318604116899	0.00014361802040836524	0.00042454806914098955	0.0012581937882508948	0.011082972483356362
C[T>A]C	CTC	0.03321669682623931	0.000387448809235948	0.000242876161926022	0.0178506158388513	0.0122369354851455	0.00519741064896797	0.00026090211488275	0.000961079348560783	0.029254477978796	0.000340424516303349	0.0404372832153514	0.0022326614735878898	0.00306229253692668	0.0076311299324052	0.00853267260510468	5.7597703055781335e-05	0.0002030650626518641	0.01582499491987257	0.007855717901983854	0.0036162847173425395	0.00016520118102280744	0.0005898543614115021	0.02579443231753323	0.0003185417171963628	0.04405101766311184	0.0026945121765995527	0.0018790920479261428	0.006895647535348518	0.0069598943151559815
C[T>A]G	CTG	0.04013062094360443	0.000318465389581822	0.000147868880093755	0.0131978316093994	0.0325006203827893	0.005002105534771321	0.00011162219672654499	0.000883181351248617	0.0275685569425765	0.00022428416502703397	0.0123436637303954	0.000712507542365296	0.00320276985498905	0.0034546609105103603	0.0074951755051543	3.918624393572475e-05	0.00010233110525134137	0.009684417894012098	0.01726972504850411	0.0028807727306963565	5.850145618379964e-05	0.0004486586061446567	0.02012001120859264	0.00017370993722396884	0.011130088591337675	0.0007117497137978909	0.0016267007762867146	0.0025838791386014978	0.005060342733857894
C[T>A]T	CTT	0.04071380986578882	0.000257226113285384	2.22751099017644e-16	0.0127807650071292	0.0118772192765515	0.00432123671222928	0.00037216105934257	0.00011275392957988999	0.04202480536216299	0.000522415843319051	0.0724411225100271	0.007791700401184691	0.0022696224365523396	0.009326136776965921	0.0247189438314592	3.1197557084120716e-05	1.5194446073090132e-16	0.009244042294912526	0.006220749053746834	0.0024530044705809444	0.00019225656383919926	5.64588378662536e-05	0.030231105624215913	0.0003988196294880464	0.06438339087870326	0.007671922655028516	0.001136239003853895	0.00687547465781556	0.0164498587019286
G[T>A]A	GTA	0.022893137190679657	7.934946373534101e-05	2.20022003325224e-16	0.00701785012530352	0.00916663518164201	0.0036429392165858703	0.000397326609637921	0.000523052963527958	0.0127111738260776	6.61052135246548e-06	6.393308352866489e-05	9.612888101084971e-05	0.00158712604586607	0.00263054622290463	0.00573804799770415	1.7115356981356704e-05	2.669116712560328e-16	0.00902704477197212	0.00853835658987649	0.0036777198250810225	0.00036503485236788805	0.0004657816215479861	0.01626186723315857	8.974956080703889e-06	0.00010105336019732675	0.00016833029747339976	0.0014130708233136469	0.0034489212319697223	0.006790986563881728
G[T>A]C	GTC	0.018819805385514546	0.000126346023404813	0.000129543744927479	0.00745220659822295	0.00358728125037528	0.00289509453936029	0.000222451427826069	0.000255143076962202	0.0134367227794364	0.00012855476015994	0.00337253100285632	0.000343601002227751	0.00193869704329636	0.0034125426195608603	0.0043522422547066	3.315077807513926e-05	0.00019116486763991287	0.011660483976822171	0.004064620014777606	0.0035553278010126673	0.00024860626016819744	0.00027638257125919976	0.020910686602211462	0.0002123122069926599	0.006484421564567145	0.0007319021259667581	0.002099677726477814	0.005442589822412403	0.006265733777101372
G[T>A]G	GTG	0.029657171312963054	0.00024293268799313502	6.36128439391058e-05	0.0116525307841752	0.0131617368574235	0.0041227838324236895	0.000290378300035954	0.000659214336815492	0.0156553639414538	4.68620895156323e-05	0.000695089646217959	0.00024061404320274902	0.0018344480082545102	0.0044238616305568605	0.00445386746267036	4.0448601104624724e-05	5.9569210875505336e-05	0.011570106360470128	0.009463529269609847	0.0032128678679263774	0.00020593322626238277	0.00045314679259487366	0.01546049897852391	4.911270492354929e-05	0.0008480891603104237	0.0003252407545059306	0.001260763139585313	0.004477282092173169	0.0040689426501855155
G[T>A]T	GTT	0.02926719445649171	0.000257267500406029	6.32263555982741e-05	0.0124761834984729	0.00560009453413295	0.00326151204421666	0.00030938692749913303	5.67216668856313e-05	0.0284747068870532	0.000360430214687028	0.004847430876116871	0.001592851863081	0.0035022310101903396	0.00584457762192489	0.00526556510634091	4.340613436992922e-05	5.9996210094656976e-05	0.01255299855448959	0.004080223163850248	0.0025755496138293696	0.00022233757128807568	3.951025968910859e-05	0.02849497191430527	0.00038277364512528196	0.0059932300786050335	0.0021817651962495158	0.0024390545718092835	0.00599397168507522	0.0048745878226987525
T[T>A]A	TTA	0.0428857854873222	0.0065253612191273	0.000413733817388	0.00643024757567479	0.008772821843140809	0.00622389901853831	0.000350510146653627	0.0032014907462530103	0.0113480396930534	0.00029020169081302996	0.000117027361175677	0.00116824875207666	0.0106454128609929	0.00703293997976377	0.0203893472984475	0.0007513433817795866	0.00026792572351962385	0.004415309417666637	0.004362099752356854	0.003354140074521226	0.00017190132194938395	0.001521881627553617	0.007749925745018467	0.0002103238388854058	9.874257810359196e-05	0.0010920327717563157	0.005059492561898927	0.004922278604375595	0.012881426500057802
T[T>A]C	TTC	0.03997168183033228	2.2345869461643298e-16	0.000194252630197133	0.0107026941471358	0.0043940067942025395	0.004213962140237879	0.000395236739337946	0.00228408556334877	0.0198570498946921	0.000234721743345091	0.00578458778890884	0.000245166338049978	0.00277688893997694	0.0104843549534643	0.0105599760672084	2.760527718355661e-17	0.0001349650273019636	0.00788474243450613	0.0023441098194821965	0.0024365214236213985	0.00020796817312280052	0.001164935658823246	0.01454964407390584	0.00018251679368895432	0.005236612202754677	0.0002458793935241005	0.0014160021419394062	0.007872849388445012	0.007157881716935627
T[T>A]G	TTG	0.038002355731267874	2.7741316834988103e-05	5.01164213447466e-05	0.006762433113281271	0.009616310448038021	0.00482061500777009	2.2402125002903103e-16	0.00171391752160254	0.0129881253907799	0.000188061472942725	0.0018362224687695898	2.2337110059135495e-16	0.0018002198307232801	0.00505225026106534	0.0103863989159489	3.6046560395625555e-06	3.6624887021286724e-05	0.005240096462950012	0.005395946167629101	0.0029317298998331044	1.239854401634155e-16	0.0009194357621296843	0.010009814238006681	0.00015381236321249697	0.001748417710910078	2.3562978117572134e-16	0.0009655457217367892	0.0039904050858481895	0.007405058352303716
T[T>A]T	TTT	0.0782083803306782	0.00222100529801663	0.000204312163335997	0.0130533460040592	0.00564409677378196	0.0087735028880773	0.0007987029340546651	2.22993398819892e-16	0.0380184150597998	6.17919226981037e-05	0.00197941762563075	0.00130734873786408	0.00711424626391767	0.0210570955526898	0.0310814535437801	0.00014023085412924853	7.255171639257671e-05	0.004914907812568853	0.0015389014594685132	0.002592696958690444	0.00021479490661684538	5.812737452808916e-17	0.014237403056316546	2.4557284827233714e-05	0.0009158293553655196	0.0006701189122928418	0.0018541011529121809	0.008081422738429076	0.010767677363357346
A[T>C]A	ATA	0.04224609152611327	0.0010679433541939	6.103517138518671e-05	0.0164443641354531	0.007924646670054129	0.0459792188877034	0.00048678043182648497	0.00101693652827338	0.009727561934240691	0.0018894179182809801	9.57533990114523e-05	9.63801592783615e-05	0.0020089843718367603	0.018611244852133	0.0342924152310278	0.00012482712226838386	4.0123646324428624e-05	0.011462447713605417	0.00400002793226841	0.025154001367205428	0.00024234751278331124	0.0004907375655091202	0.006743844272782941	0.0013900916178244888	8.201590519411099e-05	9.145655092264141e-05	0.0009692768585480478	0.013223046844070089	0.021993054149127975
A[T>C]C	ATC	0.026551944243358525	0.00300089462970272	2.14283586917066e-05	0.00779202442529785	0.00071808236971947	0.0134363050432649	0.000227205234117036	0.00045805113279611797	0.005025770003685579	0.00014152672271783702	0.0126965594373085	0.00025149582703285	0.00209424225587091	0.0073601271889797	0.00330187688427074	0.0005580867292531864	2.241296644064586e-05	0.008641732046302275	0.0005766968623410776	0.011695412776637645	0.0001799757514065294	0.00035168968147228564	0.005543656937176697	0.00016567006898009237	0.01730294954774222	0.00037970662163989716	0.0016076385515298936	0.008320159294791098	0.0033692912475417063
A[T>C]G	ATG	0.036794346254438406	0.000103887490796799	1.30618474593714e-05	0.0122623561099021	0.00498561175354419	0.0380293277541979	0.000185829351015873	0.00149596215477155	0.00695185228525369	0.00042352017506960696	0.000373207534517357	2.2096085132934599e-16	0.00206930351703518	0.0154312528142597	0.0062669969121132395	1.3942140100156223e-05	9.858941223024993e-06	0.009813855328734956	0.0028893956616700654	0.02388743862483588	0.00010622462585427336	0.0008288606232433408	0.0055336222470066575	0.00035776260406889215	0.00036702845092261	2.407398349084227e-16	0.0011463069520031997	0.01258817421621709	0.0046147948052154
A[T>C]T	ATT	0.05083654118008695	0.0056288259109135794	0.000153465552606464	0.0172569264825878	0.00155640129144515	0.0381507071633021	0.000611499846553408	0.00214543983784096	0.0148484087470088	0.0009495054778816109	0.0077365715906746	0.000539334130080469	0.00422061026142771	0.0193250110630046	0.0106389568155469	0.0005467503871917347	8.383814760059049e-05	0.009996184719020487	0.0006528527532895553	0.017344373806493483	0.0002529952392792938	0.0008603642149869566	0.008554487264639856	0.0005805283199219373	0.0055068465272164226	0.00042530023691204866	0.0016922209895052862	0.0114100200127866	0.005670182758370121
C[T>C]A	CTA	0.025962308426921547	2.1918683256111399e-16	0.000299702127239593	0.00882839431766289	0.00518000784000551	0.0132788092600195	0.00044947076765496904	0.00153028733758299	0.00238723525746402	4.70393034637998e-05	0.0110493757576617	0.000642934836872925	0.000385123812080757	0.0108829890547439	0.0295226013697448	4.1688707675719504e-17	0.0003205924433117672	0.010013484636903698	0.004254580683188338	0.011820826810732632	0.00036412469814233275	0.0012016325166538141	0.0026930348848837166	5.631440603627109e-05	0.015400146660299055	0.0009927442222672249	0.0003023534219343573	0.012581937882508946	0.03080954771367161
C[T>C]C	CTC	0.03321669682623931	0.00246468708165361	2.8368732028244397e-05	0.0145412320035586	0.00236714489712651	0.0104148498553501	0.000258902864960277	0.0008427000551054871	0.0070130597894374	0.000121437985347978	0.172732098672983	0.006438836214007921	0.00246184301988223	0.009884416329768941	0.008371119853509459	0.00036639760213601316	2.371866510482841e-05	0.01289114754708717	0.0015196306761214693	0.0072465050212644514	0.00016393527158968258	0.0005172000663733414	0.00618359678844975	0.00011363184063729871	0.18816854458563875	0.007770780652157624	0.001510642626764152	0.008931763933581348	0.00682811964976536
C[T>C]G	CTG	0.04013062094360443	0.000353850432868692	2.2130711584501498e-16	0.0100983408526466	0.00550010498785665	0.0207672245754977	0.000103649182674649	0.000730149927985833	0.00125856455607414	2.20314533787618e-16	0.0869033744889939	0.00389543872534445	0.0016163511417701699	0.0104837975607973	0.00237524287877608	4.354027103969427e-05	1.5315326490636932e-16	0.007410047024963866	0.0029225688543622337	0.011960094370954933	5.432278074209971e-05	0.00037091821346047497	0.000918522250827052	1.706354250607132e-16	0.07835941403417615	0.003891295506398526	0.0008209517936400216	0.007841251721189489	0.0016036373043561978
C[T>C]T	CTT	0.04071380986578882	4.21455093306053e-05	0.000185792396490052	0.015900479300208	0.0025767526566078	0.0149735876772596	0.0018256957628126102	0.0057685715758283105	0.00649474264687974	0.000111874903349396	0.42683151022505605	0.018303994523964	0.00257089975113894	0.0136676142421052	0.0149371985838685	5.111599737629018e-06	0.00012673394482487675	0.011500462067686464	0.0013495862353891525	0.00849994572364095	0.0009431454075130543	0.0028884744729788716	0.004672079960106099	8.540688050222083e-05	0.37935441928530567	0.018022616763417404	0.0012870671902061852	0.010076126653695196	0.009940344044739058
G[T>C]A	GTA	0.022893137190679657	0.0010260706517501	2.20022003325224e-16	0.009920417032652841	0.00288321497036462	0.0139960335024143	0.000100074781978629	0.000264509673571173	0.00258195718342201	0.000283167108680238	0.000121730174520523	5.87838481001599e-05	0.000702303275295736	0.00596588030175729	0.0113209407452195	0.00022131927131064722	2.669116712560328e-16	0.012760610031767941	0.0026856002289199336	0.014129659273471967	9.194144660637628e-05	0.00023554735994632027	0.003303191781735332	0.00038444961121821176	0.00019240810068531269	0.00010293579341898548	0.0006252838393162887	0.00782189305816529	0.013398346706414346
G[T>C]C	GTC	0.018819805385514546	0.00186091042224142	2.7095409244373497e-05	0.00561904347780447	0.0011758310765119	0.00789933011770473	7.358772679424859e-05	2.2125688705316003e-16	0.00260771953200914	0.00017997666422391598	0.0147796211595762	0.00148530692605657	0.00224690016299988	0.00455668956197923	0.00279759115544269	0.0004882672739749162	3.998410208651616e-05	0.008792129629582493	0.001332292115954885	0.009700791319601599	8.223983874314018e-05	2.396755110138378e-16	0.004058222140577338	0.00029723708978972383	0.028417023915308905	0.003163842043083989	0.00243347264709736	0.007267364835757678	0.004027570243412153
G[T>C]G	GTG	0.029657171312963054	0.0011554115648454	0.000106686117578124	0.0109493608230612	0.00238116918718272	0.0150466563227142	7.25945750089884e-05	0.000531592049047859	0.00281997260740288	0.000194427818203156	0.00357046048488937	0.00100838250470861	0.00398967381030214	0.00566775923189257	0.000207995801906243	0.0001923774930585813	9.99044759197345e-05	0.010871910286993504	0.0017121041503034573	0.011725795138417441	5.148330656559561e-05	0.00036541867878458583	0.0027848719313879455	0.000203765477874301	0.004356371657997425	0.0013630421661866715	0.0027419875931964594	0.005736200412874915	0.00019001979662152516
G[T>C]T	GTT	0.02926719445649171	7.109756891065841e-05	1.2584863773541901e-05	0.0103461033889776	0.0007659549589257929	0.0138766195670087	0.000819976464711755	0.00695068726594945	0.0063738756697354106	2.23507004638325e-16	0.00529177870642758	0.00148195711311966	0.0031884473069652	0.0074044822211908	0.00595688928960411	1.1995571242542456e-05	1.1941920799095815e-05	0.010409803679332905	0.0005580740015773437	0.010958083760702541	0.0005892672232504231	0.004841597117538349	0.006378411862668347	2.3736242798271713e-16	0.0065426095024771576	0.002029870150940999	0.002220526561040248	0.007593749223206209	0.005514579993950005
T[T>C]A	TTA	0.0428857854873222	0.000247614153404384	2.1863185136854102e-16	0.0150137885023436	0.00238091223445601	0.017754387057637003	0.00211684498681263	0.00592868656713521	0.0020525150053522603	2.16670856992161e-05	0.00205535449459803	0.0010406249388246	0.0017742354768321602	0.0100611483581473	0.0930893658915407	2.8510797969314652e-05	1.4158160271297704e-16	0.010309170990558048	0.0011838581535112646	0.00956806994316672	0.0010381680960426254	0.002818299310284479	0.0014017256999685529	1.5703232565430644e-05	0.0017342183885420818	0.0009727350740014353	0.0008432487603164928	0.007041688887045011	0.058811290382020896
T[T>C]C	TTC	0.03997168183033228	0.00339697298094039	4.40103615290382e-05	0.00916354479835724	0.0005128040411795549	0.009883471589784991	0.000605555518368679	0.0017640482252649	0.00268833906266601	2.5192118143503304e-05	0.0155270514333869	0.00111439244568172	0.0062861441937939605	0.0076851339707433	0.0135319505150837	0.00041964972938231753	3.057801399810131e-05	0.00675084137963907	0.00027357012510430327	0.005714643242358409	0.0003186350415968876	0.0008997047722161686	0.0019697979669287924	1.9589086908857598e-05	0.014056169596867828	0.0011176336069277314	0.0032054553982364628	0.005770875037161189	0.00917237885483209
T[T>C]G	TTG	0.038002355731267874	0.000412156707262679	0.00011703834924821101	0.00698415223174951	0.00175391825781825	0.0127811713149645	0.000320460891297134	0.00384119162194451	2.2351657649249195e-16	9.98326329770421e-05	0.00235799060197187	0.00121201359513695	0.00327861265260217	0.0060486103723113	0.0110296892435734	5.3554889730643506e-05	8.553117328324473e-05	0.00541190290435821	0.0009841662821461854	0.007773062573670211	0.00017736033817098446	0.0020606177963024067	1.7226191944476667e-16	8.165145664152747e-05	0.0022452358582724973	0.0012785293059310457	0.00175847991779996	0.004777357483256503	0.007863696851756804
T[T>C]T	TTT	0.0782083803306782	0.0042742013068497705	3.56798802313596e-05	0.0139570391889557	0.000638726965858598	0.0185496918205062	0.000812715266231062	0.00298329006529316	0.004584278544149999	0.000529217918591825	0.0209938233021443	0.000997976135774104	0.00337676195907078	0.0102277321255922	0.0141231105401887	0.0002698664881687309	1.2670007057825635e-05	0.005255170661131347	0.00017415326124946138	0.005481702141231199	0.00021856323831187757	0.0007776500105784926	0.0017167528223579573	0.00021032126198808283	0.009713341647816108	0.0005115411544220152	0.0008800451951146544	0.00392526247295127	0.004892727988077497
A[T>G]A	ATA	0.04224609152611327	0.00016851950176270601	0.00023543550712600402	0.00393668111121453	0.0010466514469882802	0.00384155378585574	0.000469892131130464	8.41465127316404e-05	0.00163287631240069	6.07383561164671e-05	0.0008444159850647241	0.0013966703451437801	0.0007170681842051	0.00719568450700115	0.0253712806960615	1.969749085335952e-05	0.0001547719258543601	0.002744040513257054	0.0005283055759599781	0.002101611369640974	0.00023393953785001264	4.060612796957814e-05	0.0011320270836605968	4.4686714834776745e-05	0.0007232697960641288	0.001325321035980724	0.00034596466089759477	0.005112440036504101	0.016271585026076972
A[T>G]C	ATC	0.026551944243358525	0.000204337233009363	7.435142132099108e-05	0.00261072983321836	0.000159685450049505	0.0026070442621260303	0.000247223316418096	0.0009361922275569769	0.0006701026671580769	2.21260087629294e-16	0.000699810362686298	0.0044710369250284395	0.000859741557673323	0.00706933197306633	0.00240039011284288	3.80013003142795e-05	7.776778123126402e-05	0.0028954256856167514	0.0001282444770800442	0.0022692591954670102	0.00019583264580358013	0.0007188043489740567	0.0007391542582902258	2.590053191097213e-16	0.0009537058805842207	0.006750339940264831	0.0006599779316806948	0.00799143365507864	0.002449398836284416
A[T>G]G	ATG	0.036794346254438406	0.000262658938995679	2.0285444917963e-06	0.0062807189831205704	0.00141591373800655	0.00790452519288826	0.000274272197221288	0.0014660429116761199	0.00475076438404873	8.163648234402471e-05	0.000713660152441437	0.00098094727720203	0.001979766345625	0.00802425146341502	0.00511764578066931	3.52499391211495e-05	1.5311234475152333e-06	0.005026608826913012	0.0008205883679142986	0.004965085410502539	0.00015678073120737644	0.0008122834107784746	0.003781572796306845	6.896124961608318e-05	0.0007018442984397798	0.0010687553208938952	0.0010967071319645974	0.0065458505924328655	0.00376845329505701
A[T>G]T	ATT	0.05083654118008695	0.00010983074948124101	3.7227772761309897e-06	0.00396011549918346	0.00021550171727702	0.00481117273103783	0.00030724138631707797	0.000731445302854617	0.000737437749851441	0.00031683185914714904	0.0124142676358707	0.0685073315966183	0.0018315855851478802	0.0179304226357775	0.0079348802364147	1.0668300237887547e-05	2.033751193407868e-06	0.002293922158064249	9.039499660932273e-05	0.0021872930936126214	0.00012711468119886463	0.00029332417190020476	0.0004248537299217094	0.00019371122249741419	0.008836403285007118	0.054022511710703165	0.0007343600520494663	0.010586616506709239	0.004229006836506989
C[T>G]A	CTA	0.025962308426921547	3.48929711027782e-05	0.00015183584591939599	0.004369205341810511	0.0008700013167576821	0.00258587338221432	8.3914498085473e-05	0.00035906742104071404	0.00121858870883101	4.1084961253192206e-05	0.00030858616980856897	0.0020371196531522398	0.000110748039225296	0.00334477186544881	0.009309268118605791	6.636543150170587e-06	0.00016241935041953718	0.004955710969792654	0.0007145724313463037	0.0023019504841952985	6.798070861105179e-05	0.00028195168201223435	0.00137468726341345	4.9186000208894974e-05	0.00043009418600835055	0.0031454801478327907	8.694619128164209e-05	0.00386692586297293	0.009715076821566226
C[T>G]C	CTC	0.03321669682623931	0.000209005464524226	0.0001542860864694	0.007060018848624309	0.000442335126963047	0.00461658248395806	0.000171935493332694	0.000794545766242317	0.00195363808420042	2.8070091695188302e-06	0.00103838949491272	0.0312971295851159	0.00199149089819741	0.00567828172135663	0.00637813399156582	3.107051666113389e-05	0.000128996248815734	0.006258874395275421	0.0002839648848176135	0.0032121527065412524	0.00010886821124874699	0.0004876457768662937	0.0017225733910681458	2.6265720540752606e-06	0.0011311866264107652	0.03777128676126151	0.0012220239135205923	0.005131013323546736	0.005202489368060956
C[T>G]G	CTG	0.04013062094360443	0.000125813487242202	0.000120081439539223	0.0106982422894375	0.00379007234617759	0.00612034070422119	2.2224776669660297e-16	0.00129026494123524	0.00469464556630831	2.20314533787618e-16	1.93118609975542e-06	0.0136141608513313	0.0029234005218435897	0.00558137412998639	0.0025493780895237	1.5480985258558012e-05	8.310109889538399e-05	0.007850247838328068	0.002013915628733252	0.0035247778122093104	1.1648057793738678e-16	0.0006554582128274151	0.003426233792767582	1.706354250607132e-16	1.7413203118705811e-06	0.01359968072389274	0.0014848078736822668	0.004174533059185656	0.0017212041108718766
C[T>G]T	CTT	0.04071380986578882	0.00016917563604538702	0.000202773421975702	0.00707470692914318	0.0012078528077849	0.00733605302308692	2.6582932810183602e-05	3.70477197191067e-06	0.0005770870401407071	5.5438010141887906e-05	0.00532036459928414	0.5501200539989201	0.00415762694129501	0.0131651284243807	0.0384231964121322	2.0518393313017838e-05	0.00013831715483575264	0.005116977742774421	0.0006326185478386621	0.004164402938428117	1.3732611702799962e-05	1.8550761013197603e-06	0.00041513527818899356	4.232215953458243e-05	0.004728572691091478	0.5416633453486125	0.002081428971661568	0.009705680820838723	0.025569707029781025
G[T>G]A	GTA	0.022893137190679657	2.17917862228831e-16	0.000206208962757721	0.00439361155153563	0.00059453881113036	0.00250141875362299	8.97700519531063e-05	0.000321190317907853	0.0013009091962626301	8.65287645688391e-05	0.000489889726728934	0.000277617837246134	0.000862999787439676	0.00247172079057831	0.00371357991635767	4.700399762121369e-17	0.0002501548847197794	0.005651492619279994	0.0005537892885841798	0.0025253008063226582	8.247420853997667e-05	0.0002860217942205318	0.0016643004746435736	0.00011747815645936273	0.0007743252832457704	0.00048613374707117627	0.0007683572601767959	0.0032406844783413576	0.004395026205074669
G[T>G]C	GTC	0.018819805385514546	2.18412117978862e-16	0.000131521512025609	0.00233130527270611	0.00025210615454026203	0.00170124112106739	0.000120163494495332	0.000319925498847136	0.0006529251958007611	2.19531975042359e-16	0.000202351860171379	0.006188778858569	3.6785533642033504e-05	0.0022285992617540303	0.00269136304088414	5.730715899810874e-17	0.0001940834152374696	0.003647798463337417	0.00028565246214964766	0.0020892132438940455	0.00013429177446585674	0.0003465578334929808	0.0010161044748926455	3.625639227105422e-16	0.0003890652938740283	0.013182675179516533	3.9840038912655966e-05	0.0035543443738203437	0.0038746382496226274
G[T>G]G	GTG	0.029657171312963054	0.000343660875697606	3.699116787054579e-05	0.0109493608230612	0.0024414519514152	0.00531648523402569	0.000325423956936844	0.0024218087678739898	0.00398408941330585	0.000424750002843816	0.000835107704448914	0.00147762980887995	0.00584417043066872	0.00446398735963221	0.000869002521479564	5.721997229434724e-05	3.463977623011355e-05	0.010871910286993504	0.0017554485591719034	0.004143114282240833	0.00023078723632853168	0.0016647618447464124	0.003934498778508949	0.0004451491978177019	0.001018927264545616	0.001997329114808201	0.004016529564908388	0.004517892360582907	0.0007938991118175206
G[T>G]T	GTT	0.02926719445649171	1.45585484725892e-05	2.2451396971998697e-16	0.00591350811350385	0.000255656489601722	0.00238029605711464	0.000844242106084236	0.00185689893382299	0.0013072018464163199	2.90961821353495e-06	0.00731154157147627	0.11492728632356598	0.00216611975774778	0.00555082935323195	0.006229481329398779	2.4563161310114924e-06	2.130438670558688e-16	0.00594991720103046	0.00018627105748012028	0.0018796713020183262	0.0006067054641357624	0.0012934485730065942	0.001308132162614013	3.089988364279514e-06	0.009039788701895915	0.15741850150154757	0.0015085482033733704	0.005692714875946648	0.005766931605014043
T[T>G]A	TTA	0.0428857854873222	2.1654100474187402e-16	1.6372878555401903e-05	0.00716118201592046	0.000372449756178388	0.00514877224671474	0.000126026120145124	0.000943649278602353	2.1906650537894298e-16	0.000180395645640532	2.18319951100843e-16	1.1977004012886802e-05	0.000686037717708436	0.00834483481469867	0.0529606566036755	2.4932972341792922e-17	1.0602747826487487e-05	0.004917203268522748	0.00018519274849533045	0.002774740283518354	6.180721688067722e-05	0.00044857930688694565	1.4960726220818194e-16	0.00013074184579363055	1.8420884318485238e-16	1.1195630096997555e-05	0.0003260561873223776	0.005840459606313822	0.03345908014853384
T[T>G]C	TTC	0.03997168183033228	5.52133366518629e-05	7.12259644056158e-05	0.00640123040419171	0.000177391457584975	0.00667719604829963	0.000117859798877126	0.00158050563535294	0.00116087368615123	2.2460442682159504e-16	0.00011772143570411	0.00886448536337729	0.00213606841536688	0.0116040433465528	0.0135181712277083	6.820855483470698e-06	4.94871766773869e-05	0.00471582690368558	9.46345959605342e-05	0.0038607682461247253	6.20162161497301e-05	0.0008060938710607264	0.0008505945766283411	1.746496905127058e-16	0.00010656965184553401	0.0088902673278342	0.001089232416876468	0.008713639128958619	0.009163038823325479
T[T>G]G	TTG	0.038002355731267874	0.000577613846957072	9.54312693870027e-05	0.00811290410758782	0.0023385576770910102	0.0069843566083349394	2.2402125002903103e-16	0.0013610521495079	0.0031111091052333302	3.67120003031808e-05	0.000923128235665583	0.00478795453285505	0.00145827863382612	0.00871563491251512	0.0127911359675955	7.505408825232014e-05	6.974080283095331e-05	0.0062865538787999446	0.001312221709528253	0.00424764206781664	1.239854401634155e-16	0.0007301401640441614	0.002397699689569047	3.00261368611629e-05	0.0008789859530258286	0.005050719076322634	0.0007821459757085718	0.006883846223793898	0.00911953305460365
T[T>G]T	TTT	0.0782083803306782	2.20126302870092e-16	2.2225176792159704e-16	0.0105430871571248	0.000570435403471201	0.0135362615987478	8.29730241016687e-05	0.0017779203419423899	0.000999111910278643	1.88365699837768e-05	0.00457865289161051	0.121753088564441	0.0051703536227908605	0.0250679708960592	0.0551214850885336	1.3898435764809926e-17	7.892211100265674e-17	0.003969733233228712	0.0001555331012416574	0.004000161021979532	2.2313906965584525e-05	0.0004634479861023344	0.0003741544444351259	7.486011019914804e-06	0.0021184335593808423	0.06240802083948602	0.001347487598454484	0.009620741355272676	0.019095965585599766
