# Supplementary material for: Hotspot propensity across mutational processes
Source: Mol Syst Biol. 2023 Dec 20;20(1):6–27. doi: 10.1038/s44320-023-00001-w (PMC10883281; doi:10.1038/s44320-023-00001-w)
Supplement: Supplementary file 7 — Dataset EV5 [file 44320_2023_1_MOESM7_ESM.zip › MSB-2023-12045_Dataset_EV5/README.txt]

# Dataset EV5 description: Normalised mutational profiles of signatures used in the analysis
# Columns:
Mutation_type	Type of single base substitution
Trinucleotide	Reference trinucleotide
Trinucleotide_genome_frequency	Frequency of the trinucleotide in hg38 reference genome (mappable genome plus driver regions)
SBS*	Signature profile; each row corresponds to the trinucleotide mutational frequency in the signature as listed by COSMIC v3.2 GRCh38 reference signatures
SBS*_normalised	Signature normalised profile; each row corresponds to the trinucleotide mutational frequency normalised by the trinucleotide frequency in hg38  
