# Supplementary material for: Hotspot propensity across mutational processes
Source: Mol Syst Biol. 2023 Dec 20;20(1):6–27. doi: 10.1038/s44320-023-00001-w (PMC10883281; doi:10.1038/s44320-023-00001-w)
Supplement: Supplementary file 8 — Dataset EV6 [file 44320_2023_1_MOESM8_ESM.zip]

Archive with 3 entries (2 files):
- MSB-2023-12045_Dataset_EV6/
- MSB-2023-12045_Dataset_EV6/EV6_table.txt
- MSB-2023-12045_Dataset_EV6/README.txt
