# Supplementary material for: Hotspot propensity across mutational processes
Source: Mol Syst Biol. 2023 Dec 20;20(1):6–27. doi: 10.1038/s44320-023-00001-w (PMC10883281; doi:10.1038/s44320-023-00001-w)
Supplement: Supplementary file 8 — Dataset EV6 [file 44320_2023_1_MOESM8_ESM.zip › MSB-2023-12045_Dataset_EV6/EV6_table.txt]

FEATURE	SOURCE	CANCER_TYPE	BIOSAMPLE	REFERENCE_GENOME	FILE_NAME	URL	REFERENCE
CTCF	ChIP-seq	COADREAD	Sigmoid colon	hg38	ENCSR857RJQ.CTCF.sigmoid-colon.bed.gz	https://remap.univ-amu.fr/storage/remap2022/hg38/MACS2/DATASET/ENCSR857RJQ.CTCF.sigmoid-colon.bed.gz	Hammal, F., et al., (2022). ReMap 2022: a database of Human, Mouse, Drosophila and Arabidopsis regulatory regions from an integrative analysis of DNA-binding sequencing experiments. Nucleic acids research, 50(D1), D316ûD325. https://doi.org/10.1093/nar/gkab997
CTCF	ChIP-seq	ESOPHA_STOMACH	Epithelial cell of esophagus	hg38	ENCSR000DTR.CTCF.epithelial_esophagus.bed.gz	https://remap.univ-amu.fr/storage/remap2022/hg38/MACS2/DATASET/ENCSR000DTR.CTCF.epithelial_esophagus.bed.gz	Hammal, F., et al., (2022). ReMap 2022: a database of Human, Mouse, Drosophila and Arabidopsis regulatory regions from an integrative analysis of DNA-binding sequencing experiments. Nucleic acids research, 50(D1), D316ûD325. https://doi.org/10.1093/nar/gkab998
Fractional methylation	WGBS	COADREAD	E084,E106	hg19	FractionalMethylation.tar.gz	https://egg2.wustl.edu/roadmap/data/byDataType/dnamethylation/WGBS/FractionalMethylation.tar.gz	Roadmap Epigenomics Consortium (2015). Integrative analysis of 111 reference human epigenomes. Nature, 518(7539), 317-330. https://doi.org/10.1038/nature14248
Fractional methylation	WGBS	ESOPHA_STOMACH	E079,E094	hg19	FractionalMethylation.tar.gz	https://egg2.wustl.edu/roadmap/data/byDataType/dnamethylation/WGBS/FractionalMethylation.tar.gz	Roadmap Epigenomics Consortium (2015). Integrative analysis of 111 reference human epigenomes. Nature, 518(7539), 317-330. https://doi.org/10.1038/nature14248
Fractional methylation	WGBS	NSCLC	E017,E096	hg19	FractionalMethylation.tar.gz	https://egg2.wustl.edu/roadmap/data/byDataType/dnamethylation/WGBS/FractionalMethylation.tar.gz	Roadmap Epigenomics Consortium (2015). Integrative analysis of 111 reference human epigenomes. Nature, 518(7539), 317-330. https://doi.org/10.1038/nature14248
Chromatin accessibility	DNase-seq	BRCA	E027,E028,E119	hg19	E027-DNase.fc.signal.bigwig,E028-DNase.fc.signal.bigwig,E119-DNase.fc.signal.bigwig	https://egg2.wustl.edu/roadmap/data/byFileType/signal/consolidated/macs2signal/foldChange/	Roadmap Epigenomics Consortium (2015). Integrative analysis of 111 reference human epigenomes. Nature, 518(7539), 317-330. https://doi.org/10.1038/nature14248
Chromatin accessibility	DNase-seq	COADREAD	E084,E106,E075,E101,E102	hg19	E084-DNase.fc.signal.bigwig,E106-DNase.fc.signal.bigwig,E075-DNase.fc.signal.bigwig,E101-DNase.fc.signal.bigwig,E102-DNase.fc.signal.bigwig	https://egg2.wustl.edu/roadmap/data/byFileType/signal/consolidated/macs2signal/foldChange/	Roadmap Epigenomics Consortium (2015). Integrative analysis of 111 reference human epigenomes. Nature, 518(7539), 317-330. https://doi.org/10.1038/nature14248
Chromatin accessibility	DNase-seq	ESOPHA_STOMACH	E092,E079,E094	hg19	E092-DNase.fc.signal.bigwig,E079-DNase.fc.signal.bigwig,E094-DNase.fc.signal.bigwig	https://egg2.wustl.edu/roadmap/data/byFileType/signal/consolidated/macs2signal/foldChange/	Roadmap Epigenomics Consortium (2015). Integrative analysis of 111 reference human epigenomes. Nature, 518(7539), 317-330. https://doi.org/10.1038/nature14248
Chromatin accessibility	DNase-seq	NSCLC	E017,E088,E096,E114,E128	hg19	E017-DNase.fc.signal.bigwig,E088-DNase.fc.signal.bigwig,E096-DNase.fc.signal.bigwig,E114-DNase.fc.signal.bigwig,E128-DNase.fc.signal.bigwig	https://egg2.wustl.edu/roadmap/data/byFileType/signal/consolidated/macs2signal/foldChange/	Roadmap Epigenomics Consortium (2015). Integrative analysis of 111 reference human epigenomes. Nature, 518(7539), 317-330. https://doi.org/10.1038/nature14248
Chromatin accessibility	DNase-seq	SKCM	E059,E061	hg19	E059-DNase.fc.signal.bigwig,E061-DNase.fc.signal.bigwig	https://egg2.wustl.edu/roadmap/data/byFileType/signal/consolidated/macs2signal/foldChange/	Roadmap Epigenomics Consortium (2015). Integrative analysis of 111 reference human epigenomes. Nature, 518(7539), 317-330. https://doi.org/10.1038/nature14248
Replication timing	Repli-seq	BRCA	Helas3,Hepg2,Huvec,Imr90,Mcf7,Nhek,Sknsh	hg19	wgEncodeUwRepliSeqHelas3WaveSignalRep1.bigWig,wgEncodeUwRepliSeqHepg2WaveSignalRep1.bigWig,wgEncodeUwRepliSeqHuvecWaveSignalRep1.bigWig,wgEncodeUwRepliSeqImr90WaveSignalRep1.bigWig,wgEncodeUwRepliSeqMcf7WaveSignalRep1.bigWig,wgEncodeUwRepliSeqNhekWaveSignalRep1.bigWig,wgEncodeUwRepliSeqSknshWaveSignalRep1.bigWig	http://hgdownload.cse.ucsc.edu/goldenPath/hg19/encodeDCC/wgEncodeUwRepliSeq/	ENCODE Project Consortium, 2012
Replication timing	Repli-seq	COADREAD	Helas3,Hepg2,Huvec,Imr90,Mcf7,Nhek,Sknsh	hg19	wgEncodeUwRepliSeqHelas3WaveSignalRep1.bigWig,wgEncodeUwRepliSeqHepg2WaveSignalRep1.bigWig,wgEncodeUwRepliSeqHuvecWaveSignalRep1.bigWig,wgEncodeUwRepliSeqImr90WaveSignalRep1.bigWig,wgEncodeUwRepliSeqMcf7WaveSignalRep1.bigWig,wgEncodeUwRepliSeqNhekWaveSignalRep1.bigWig,wgEncodeUwRepliSeqSknshWaveSignalRep1.bigWig	http://hgdownload.cse.ucsc.edu/goldenPath/hg19/encodeDCC/wgEncodeUwRepliSeq/	ENCODE Project Consortium, 2012
Replication timing	Repli-seq	ESOPHA_STOMACH	Helas3,Hepg2,Huvec,Imr90,Mcf7,Nhek,Sknsh	hg19	wgEncodeUwRepliSeqHelas3WaveSignalRep1.bigWig,wgEncodeUwRepliSeqHepg2WaveSignalRep1.bigWig,wgEncodeUwRepliSeqHuvecWaveSignalRep1.bigWig,wgEncodeUwRepliSeqImr90WaveSignalRep1.bigWig,wgEncodeUwRepliSeqMcf7WaveSignalRep1.bigWig,wgEncodeUwRepliSeqNhekWaveSignalRep1.bigWig,wgEncodeUwRepliSeqSknshWaveSignalRep1.bigWig	http://hgdownload.cse.ucsc.edu/goldenPath/hg19/encodeDCC/wgEncodeUwRepliSeq/	ENCODE Project Consortium, 2012
Replication timing	Repli-seq	NSCLC	Helas3,Hepg2,Huvec,Imr90,Mcf7,Nhek,Sknsh	hg19	wgEncodeUwRepliSeqHelas3WaveSignalRep1.bigWig,wgEncodeUwRepliSeqHepg2WaveSignalRep1.bigWig,wgEncodeUwRepliSeqHuvecWaveSignalRep1.bigWig,wgEncodeUwRepliSeqImr90WaveSignalRep1.bigWig,wgEncodeUwRepliSeqMcf7WaveSignalRep1.bigWig,wgEncodeUwRepliSeqNhekWaveSignalRep1.bigWig,wgEncodeUwRepliSeqSknshWaveSignalRep1.bigWig	http://hgdownload.cse.ucsc.edu/goldenPath/hg19/encodeDCC/wgEncodeUwRepliSeq/	ENCODE Project Consortium, 2012
Replication timing	Repli-seq	SKCM	Helas3,Hepg2,Huvec,Imr90,Mcf7,Nhek,Sknsh	hg19	wgEncodeUwRepliSeqHelas3WaveSignalRep1.bigWig,wgEncodeUwRepliSeqHepg2WaveSignalRep1.bigWig,wgEncodeUwRepliSeqHuvecWaveSignalRep1.bigWig,wgEncodeUwRepliSeqImr90WaveSignalRep1.bigWig,wgEncodeUwRepliSeqMcf7WaveSignalRep1.bigWig,wgEncodeUwRepliSeqNhekWaveSignalRep1.bigWig,wgEncodeUwRepliSeqSknshWaveSignalRep1.bigWig	http://hgdownload.cse.ucsc.edu/goldenPath/hg19/encodeDCC/wgEncodeUwRepliSeq/	ENCODE Project Consortium, 2012
Gene expression	RNA-seq	BRCA	E027,E028,E119	hg19	E027.Breast_Myoepithelial_Cells.norm.*.bw,E028.Breast_vHMEC.norm.bw,E119.HMEC.norm.*.bw	https://egg2.wustl.edu/roadmap/data/byDataType/rna/signal/normalized_bigwig/stranded/	Roadmap Epigenomics Consortium (2015). Integrative analysis of 111 reference human epigenomes. Nature, 518(7539), 317-330. https://doi.org/10.1038/nature14248
Gene expression	RNA-seq	COADREAD	E084,E106	hg19	E084.Fetal_Intestine_Large.norm.bw,E106.Sigmoid_Colon.norm.*.bw	https://egg2.wustl.edu/roadmap/data/byDataType/rna/signal/normalized_bigwig/stranded/	Roadmap Epigenomics Consortium (2015). Integrative analysis of 111 reference human epigenomes. Nature, 518(7539), 317-330. https://doi.org/10.1038/nature14248
Gene expression	RNA-seq	ESOPHA_STOMACH	E079,E094	hg19	E079.Esophagus.norm.*.bw,E094.Gastric.norm.*.bw	https://egg2.wustl.edu/roadmap/data/byDataType/rna/signal/normalized_bigwig/stranded/	Roadmap Epigenomics Consortium (2015). Integrative analysis of 111 reference human epigenomes. Nature, 518(7539), 317-330. https://doi.org/10.1038/nature14248
Gene expression	RNA-seq	NSCLC	E096,E114,E128	hg19	E096.Lung.norm.*.bw,E114.A549.norm.*.bw,E128.NHLF.norm.*.bw	https://egg2.wustl.edu/roadmap/data/byDataType/rna/signal/normalized_bigwig/stranded/	Roadmap Epigenomics Consortium (2015). Integrative analysis of 111 reference human epigenomes. Nature, 518(7539), 317-330. https://doi.org/10.1038/nature14248
Gene expression	RNA-seq	SKCM	E059,E061	hg19	E059.Penis_Foreskin_Melanocyte_Primary_Cells_skin01.norm.*.bw,E061.Penis_Foreskin_Melanocyte_Primary_Cells_skin03.norm.*.bw	https://egg2.wustl.edu/roadmap/data/byDataType/rna/signal/normalized_bigwig/stranded/	Roadmap Epigenomics Consortium (2015). Integrative analysis of 111 reference human epigenomes. Nature, 518(7539), 317-330. https://doi.org/10.1038/nature14248
