# Supplementary material for: Hotspot propensity across mutational processes
Source: Mol Syst Biol. 2023 Dec 20;20(1):6–27. doi: 10.1038/s44320-023-00001-w (PMC10883281; doi:10.1038/s44320-023-00001-w)
Supplement: Supplementary file 8 — Dataset EV6 [file 44320_2023_1_MOESM8_ESM.zip › MSB-2023-12045_Dataset_EV6/README.txt]

# Dataset EV6 description: Annotations of large and small scale chromatin covariates.
# Columns:
FEATURE	Name of the epigenomic feature
SOURCE	Type of experiment to generate the data
CANCER_TYPE	Cancer type to which the epigenomic data has been matched
BIOSAMPLE	Sample name
REFERENCE_GENOME	Genome reference in which the data was obtained
FILE_NAME	Name of the file that was downloaded
URL	URL for data download
REFERENCE	Publication linked to the data
