# Supplementary material for: Hotspot propensity across mutational processes
Source: Mol Syst Biol. 2023 Dec 20;20(1):6–27. doi: 10.1038/s44320-023-00001-w (PMC10883281; doi:10.1038/s44320-023-00001-w)
Supplement: Supplementary file 9 — Dataset EV7 [file 44320_2023_1_MOESM9_ESM.zip › MSB-2023-12045_Dataset_EV7/EV7_table.txt]

CANCER_TYPE	SIGNATURE	ALPHA_1000kb	ALPHA_500kb	ALPHA_250kb	ALPHA_100kb	ALPHA_50kb	ALPHA_25kb	ALPHA_10kb
BLADDER_URI	SBS2	0.032428778882393705	0.0368717434616788	0.04323715359861277	0.05496517606390409	0.06353916811322456	0.07790684272574118	0.11482991189992274
BLADDER_URI	SBS13	0.018612787541123086	0.022089736513913726	0.02776147385917106	0.03946826764847647	0.049523785454965184	0.06651378093841107	0.10986225490243154
BLADDER_URI	SBS5	0.1588593127638091	0.17174204401883333	0.1831377260281714	0.197929600937315	0.20596755220298676	0.21640327974465787	0.23977689421392243
BLADDER_URI	SBS1	0.09666269234532787	0.11218136272600188	0.12764516533439163	0.15600341694360154	0.1788739190506648	0.21106440819861855	0.2933673198527989
BRCA	SBS5	0.09658873966394449	0.10523854592747267	0.11249053263527334	0.12337240542361659	0.1276466628305441	0.1326535988440511	0.14794754523198336
BRCA	SBS1	0.09725262087476066	0.11247654781356327	0.13226805981285158	0.16266803618979575	0.18923664021111514	0.2212223739699368	0.2935543854166016
BRCA	SBS2	0.061989327389643606	0.06784757610667444	0.07491452035825259	0.08768015727814707	0.09684105731972308	0.11098850941388609	0.14624824634243463
BRCA	SBS13	0.0321894426332065	0.036128454566266635	0.042050790669439064	0.05258487647159712	0.06130901528650877	0.07574046167519337	0.11010289071435529
BRCA	SBS3	0.07355266098037977	0.08280884160723768	0.09186442603869079	0.10375038110645168	0.108775683045727	0.11287933319827036	0.12588943623066706
COADREAD	SBS1	0.1660154041273464	0.19822331478699798	0.23008271422320936	0.2748632761823974	0.3035548850929208	0.3372964311680252	0.4105281235718391
COADREAD	SBS40	0.32399309651314795	0.3476826416021751	0.3626852841384289	0.3793908623287416	0.3865773575410291	0.395921871904016	0.4222886374172882
COADREAD	SBS17b	0.5322206038492664	0.5968097943837504	0.6442309817593188	0.6925689733614151	0.7214305272818876	0.7502896056513071	0.7868844015761508
COADREAD	SBS5	0.26798629803542945	0.28753959118141825	0.3005617515405905	0.3170884885801301	0.3249542981009384	0.3364324146154909	0.364016528893802
COADREAD	SBS18	0.509543001440089	0.5656735239833606	0.6081289270727067	0.657417223950917	0.6899091670907213	0.7271183717984914	0.7728791631981027
COADREAD	SBS93	0.42296742931376524	0.4584457975411583	0.4851981548942113	0.5156829542126186	0.5335371661179279	0.5516240080098171	0.5767901451978165
COADREAD	SBS17a	0.5693833896571188	0.6408951887403508	0.6984403064370035	0.7734043477330408	0.8117507598160006	0.8360583310753003	0.8630388863336153
ESOPHA_STOMACH	SBS17b	1.1584893337246671	1.3112014332142665	1.4132672746488681	1.5220290218453492	1.6193090072994443	1.7458138656270392	1.9057088546046976
ESOPHA_STOMACH	SBS17a	1.1505970677877555	1.29999346232614	1.405416954527474	1.5483695426765183	1.6806977119524131	1.8180376405840923	1.9320960831601404
ESOPHA_STOMACH	SBS5	0.3251442543165628	0.3523259163036494	0.36757625508337405	0.38391134411856176	0.39055130098745167	0.39967606890055385	0.4261741602940078
ESOPHA_STOMACH	SBS1	0.1261785460370586	0.14840506997232877	0.17288357907609087	0.21220290425398153	0.2432827080549417	0.28456592220596494	0.3802209997403646
NSCLC	SBS4	0.4389117982092683	0.4842025917496901	0.518705016220254	0.5582162013405214	0.576873526903274	0.5898066892168525	0.6148862988056615
NSCLC	SBS5	0.22866124236764718	0.2486496254543282	0.2628415505595756	0.2807382048202205	0.28795609881303125	0.29481827672034056	0.31232130220669374
NSCLC	SBS40	0.29129586452372486	0.31626460353637	0.3343552807323586	0.35539704977096936	0.36413954177143826	0.37188450340880325	0.39300245253386834
NSCLC	SBS2	0.10230161674971708	0.11095498394073135	0.11857835692173288	0.1313548540139946	0.13975359204505305	0.1507451567169863	0.17581288414800528
NSCLC	SBS13	0.058486733669825805	0.06381027729320313	0.07025039871041637	0.08160891328491109	0.0888921518886609	0.09948230305822503	0.1271936893554049
NSCLC	SBS1	0.10646439588033506	0.1231104228558672	0.14228971965700038	0.1730212708362042	0.19427040851540286	0.22462977918516763	0.28870882923539853
PROSTATE	SBS5	0.13309414510911166	0.14554742420883185	0.15546704996922708	0.16850043692729189	0.1744583273966707	0.18246128508042359	0.19860843730135502
PROSTATE	SBS1	0.1551739646585143	0.1898859108667056	0.22413993346746147	0.27142330293806977	0.3033830379340011	0.34013803638836776	0.40910664170383076
PROSTATE	SBS8	0.2953547159995463	0.3286873842364144	0.3540863918070521	0.3889495906298482	0.4140610954493493	0.4412176128219247	0.4738744649043806
SKCM	SBS7a	0.31855988207067254	0.3899223025920293	0.4512092366624859	0.5159914810798641	0.5448323019491484	0.5641334797873786	0.5915401808396664
SKCM	SBS7b	0.10587680800401623	0.13521600215377144	0.16225959317939792	0.19488950963821883	0.20940090799500488	0.21988910398911005	0.23606272884706075
