# Supplementary material for: Hotspot propensity across mutational processes
Source: Mol Syst Biol. 2023 Dec 20;20(1):6–27. doi: 10.1038/s44320-023-00001-w (PMC10883281; doi:10.1038/s44320-023-00001-w)
Supplement: Supplementary file 9 — Dataset EV7 [file 44320_2023_1_MOESM9_ESM.zip › MSB-2023-12045_Dataset_EV7/README.txt]

# Dataset EV7 description: Overdispersion of somatic mutations across megabase bins.
# Columns:
CANCER_TYPE	Cancer type name
SIGNATURE	Mutational signature
ALPHA_*kb	Overdispersion parameter (alpha) from the fitted negative binomial regression model of mutation counts across bins
